# Supplementary material for: Machine learning prediction of the degree of food processing
Source: Nat Commun. 2023 Apr 21;14:2312. doi: 10.1038/s41467-023-37457-1 (PMC10121643; doi:10.1038/s41467-023-37457-1)
Supplement: Supplementary file 4 — Source Data [file 41467_2023_37457_MOESM4_ESM.zip › Source Data.xlsx]

## Sheet: Figure 1a
Nutrients	Ratio Nutrient Content
Protein	1.20909
Total Fat	15.2
Carbohydrate	1.05996
Water	0.969027
Sugars, total	1.08491
Fiber, total dietary	0.823529
Calcium	0.956522
Iron	1.14286
Magnesium	1.1
Phosphorus	1.17241
Potassium	1.10959
Sodium	47.5
Zinc	1.17647
Copper	1.66667
Selenium	1.2
Retinol	8247.81
Carotene, beta	15
Vitamin E (alpha-tocopherol)	24.5
Vitamin D (D2 + D3)	0
Cryptoxanthin, beta	0
Lutein + zeaxanthin	1
Vitamin C	0.689189
Thiamin	0.891304
Riboflavin	0.851852
Niacin	1.38793
Vitamin B-6	1.74167
Folate, total	0.789474
Vitamin B-12	116.44
Choline, total	1.11475
Vitamin K (phylloquinone)	6.75
Folic acid	0
Folate, food	0.789474
Cholesterol	0
Fatty acids, total saturated	7.11905
04:00:00	0
10:00:00	970330
12:00:00	1.94066e+06
14:00:00	1.25
16:00:00	4.97059
18:00:00	27
18:01:00	34.6154
18:02:00	45.8462
18:03:00	16
20:04:00	0
22:6 n-3	0
16:01:00	485165
18:04:00	0
20:01:00	1.94066e+06
20:5 n-3	0
Fatty acids, total monounsaturated	35.1538
Fatty acids, total polyunsaturated	38.8235
Apigenin	1
Luteolin	1
Isorhamnetin	0.92016
Kaempferol	0.507692
Myricetin	1
Quercetin	1.16798
Total flavonoids	1.10338
Total flavones	1
Total flavonols	1.1035

## Sheet: Figure 1b
Nutrients	Ratio Nutrient Content
Protein	6.43636
Total Fat	197.3
Carbohydrate	3.36081
Water	0.443048
Sugars, total	1.11085
Fiber, total dietary	0.882353
Calcium	4.30435
Iron	9
Magnesium	1.9
Phosphorus	4.24138
Potassium	1.43151
Sodium	119.75
Zinc	3.82353
Copper	1.89744
Selenium	31.8
Retinol	3396.16
Carotene, beta	1
Vitamin E (alpha-tocopherol)	80.5
Vitamin D (D2 + D3)	97.033
Cryptoxanthin, beta	485.165
Lutein + zeaxanthin	10.25
Vitamin C	0.364865
Thiamin	5
Riboflavin	10.5556
Niacin	16.0603
Vitamin B-6	0.658333
Folate, total	2.73684
Vitamin B-12	164.956
Choline, total	7.62295
Vitamin K (phylloquinone)	12
Folic acid	16010.5
Folate, food	1
Cholesterol	1.98918e+07
Fatty acids, total saturated	88.6667
04:00:00	970330
10:00:00	485165
12:00:00	485165
14:00:00	5.5
16:00:00	67.9706
18:00:00	304.5
18:01:00	592.846
18:02:00	505.692
18:03:00	82
20:04:00	7.27748e+06
22:6 n-3	2.42583e+06
16:01:00	2.28028e+07
18:04:00	485165
20:01:00	2.18324e+07
20:5 n-3	3.39616e+06
Fatty acids, total monounsaturated	600.077
Fatty acids, total polyunsaturated	413.529
Apigenin	0
Luteolin	0.5
Isorhamnetin	0.299401
Kaempferol	0.292308
Myricetin	0.333333
Quercetin	0.299015
Total flavonoids	0.299001
Total flavones	0.333333
Total flavonols	0.298961

## Sheet: Figure 1c
Onions, mature, raw
p1	p2	p3	p4
0.965096	0.000222222	0.0288889	0.00579259

## Sheet: Figure 1d
Onion rings, from frozen, batter-dipped, baked or fried
p1	p2	p3	p4
0.00111111	0.000111111	0.00666667	0.992111

## Sheet: Figure 2a
Food_code	Main_food_description	catname	PC1	PC2	labels_original
2047	Salt, table	addition1516	-0.322864	0.175098	2
11000000	Milk, human	Human milk	-0.566025	0.795675	1
11100000	Milk, NFS	Milk, reduced fat	-0.650345	0.910631	1
11111000	Milk, cow's, fluid, whole	Milk, whole	-0.655122	0.915722	1
11111100	Milk, cow's, fluid, whole, low-sodium	Milk, whole	-0.615216	0.864909	1
11111150	Milk, calcium fortified, cow's, fluid, whole	Milk, whole	-0.65261	0.908055	1
11111160	Milk, calcium fortified, cow's, fluid, 1% fat	Milk, lowfat	-0.655333	0.915845	1
11111170	Milk, calcium fortified, cow's, fluid, skim or nonfat	Milk, nonfat	-0.653765	0.913271	1
11112110	Milk, cow's, fluid, 2% fat	Milk, reduced fat	-0.655361	0.915927	1
11112120	Milk, cow's, fluid, acidophilus, 1% fat	Milk, lowfat	-0.655361	0.915927	1
11112130	Milk, cow's, fluid, acidophilus, 2% fat	Milk, reduced fat	-0.655361	0.915927	1
11112210	Milk, cow's, fluid, 1% fat	Milk, lowfat	-0.655361	0.915927	1
11113000	Milk, cow's, fluid, skim or nonfat, 0.5% or less butterfat	Milk, nonfat	-0.653212	0.912662	1
11114000	Milk, cow's, fluid, filled with vegetable oil, NS as to percent fat	Milk, whole	-0.61846	0.871945	1
11114100	Milk, cow's, fluid, filled with vegetable oil, whole	Milk, whole	-0.61846	0.871945	1
11114200	Milk, cow's, fluid, filled with vegetable oil, lowfat	Milk, lowfat	-0.641419	0.898958	1
11114300	Milk, cow's, fluid, lactose reduced, 1% fat	Milk, lowfat	-0.655361	0.915927	1
11114310	Milk, cow's, fluid, lactose reduced, 1% fat, fortified with calcium	Milk, lowfat	-0.655333	0.915845	1
11114320	Milk, cow's, fluid, lactose reduced, nonfat	Milk, nonfat	-0.653212	0.912662	1
11114321	Milk, cow's, fluid, lactose reduced, nonfat, fortified with calcium	Milk, nonfat	-0.653765	0.913271	1
11114330	Milk, cow's, fluid, lactose reduced, 2% fat	Milk, reduced fat	-0.655361	0.915927	1
11114350	Milk, cow's, fluid, lactose reduced, whole	Milk, whole	-0.655122	0.915722	1
11115000	Buttermilk, fluid, nonfat	Milk, nonfat	-0.654108	0.914023	1
11115100	Buttermilk, fluid, 1% fat	Milk, lowfat	-0.654108	0.914023	1
11115200	Buttermilk, fluid, 2% fat	Milk, reduced fat	-0.632951	0.890808	1
11115300	Buttermilk, fluid, whole	Milk, whole	-0.640999	0.897389	1
11116000	Milk, goat's, fluid, whole	Milk, whole	-0.600186	0.843341	1
11120000	Milk, dry, reconstituted, NFS	Milk, nonfat	-0.654794	0.915442	1
11121100	Milk, dry, reconstituted, whole	Milk, whole	-0.646713	0.902155	1
11121210	Milk, dry, reconstituted, lowfat	Milk, lowfat	-0.652576	0.912841	1
11121300	Milk, dry, reconstituted, nonfat	Milk, nonfat	-0.654794	0.915442	1
11122000	Buttermilk, dry, reconstituted	Milk, nonfat	-0.621477	0.835578	1
11210050	Milk, evaporated, NS as to fat content (formerly NS as to dilution, used in coffee or tea, assume undiluted)	Milk, whole	-0.403824	0.184331	2
11211050	Milk, evaporated, whole (formerly NS as to dilution, used in coffee or tea)	Milk, whole	-0.403824	0.184331	2
11211400	Milk, evaporated, 2% fat (formerly NS as to dilution)	Milk, reduced fat	-0.398351	0.1862	2
11212050	Milk, evaporated, skim (formerly NS as to dilution, used in coffee or tea)	Milk, nonfat	-0.400963	0.202915	2
11220000	Milk, condensed, sweetened (formerly NS as to dilution)	Flavored milk, whole	-0.674601	-0.323245	3
11320000	Milk, soy, ready-to-drink, not baby's	Milk substitutes	0.221593	0.00742793	4
11320100	Milk, soy, light, ready-to-drink, not baby's	Milk substitutes	0.166999	0.0568138	4
11320200	Milk, soy, nonfat, ready-to-drink, not baby's	Milk substitutes	0.166517	0.0642568	4
11321000	Milk, soy, ready-to-drink, not baby's, chocolate	Milk substitutes	0.227403	0.00453414	4
11321100	Milk, soy, light, ready-to-drink, not baby's, chocolate	Milk substitutes	0.143375	0.051597	4
11321200	Milk, soy, nonfat, ready-to-drink, not baby's, chocolate	Milk substitutes	0.215276	0.0355359	4
11340000	Milk, imitation, fluid, non-soy, sweetened, flavors other than chocolate	Milk substitutes	0.254113	0.0505006	4
11410000	Yogurt, NS as to type of milk or flavor	Yogurt, lowfat and nonfat	0.365165	0.00913878	4
11411010	Yogurt, plain, NS as to type of milk	Yogurt, lowfat and nonfat	-0.63722	0.895593	1
11411100	Yogurt, plain, whole milk	Yogurt, whole and reduced fat	-0.234291	0.550292	1
11411200	Yogurt, plain, lowfat milk	Yogurt, lowfat and nonfat	-0.63722	0.895593	1
11411300	Yogurt, plain, nonfat milk	Yogurt, lowfat and nonfat	-0.570254	0.812461	1
11420000	Yogurt, vanilla, lemon, or coffee flavor, NS as to type of milk	Yogurt, lowfat and nonfat	0.363669	0.0298162	4
11421000	Yogurt, vanilla, lemon, or coffee flavor, whole milk	Yogurt, whole and reduced fat	0.248927	0.0955597	4
11422000	Yogurt, vanilla, lemon, maple, or coffee flavor, lowfat milk	Yogurt, lowfat and nonfat	0.363669	0.0298162	4
11422100	Yogurt, vanilla, lemon, maple, or coffee flavor, lowfat milk, sweetened with low calorie sweetener	Yogurt, lowfat and nonfat	0.263417	0.0994055	4
11423000	Yogurt, vanilla, lemon, maple, or coffee flavor, nonfat milk	Yogurt, lowfat and nonfat	0.15525	0.075338	4
11424000	Yogurt, vanilla, lemon, maple, or coffee flavor, nonfat milk, sweetened with low calorie sweetener	Yogurt, lowfat and nonfat	-0.00147437	0.260337	4
11425000	Yogurt, chocolate, NS as to type of milk	Yogurt, lowfat and nonfat	0.32709	0.000575983	4
11426000	Yogurt, chocolate, whole milk	Yogurt, whole and reduced fat	0.363627	-0.00552308	4
11427000	Yogurt, chocolate, nonfat milk	Yogurt, lowfat and nonfat	0.32709	0.000575983	4
11430000	Yogurt, fruit variety, NS as to type of milk	Yogurt, lowfat and nonfat	0.393922	-0.000332841	4
11431000	Yogurt, fruit variety, whole milk	Yogurt, whole and reduced fat	0.36617	0.0222879	4
11432000	Yogurt, fruit variety, lowfat milk	Yogurt, lowfat and nonfat	0.393922	-0.000332841	4
11432500	Yogurt, fruit variety, lowfat milk, sweetened with low-calorie sweetener	Yogurt, lowfat and nonfat	0.310122	0.0238932	4
11433000	Yogurt, fruit variety, nonfat milk	Yogurt, lowfat and nonfat	0.219593	0.049644	4
11433500	Yogurt, fruit variety, nonfat milk, sweetened with low-calorie sweetener	Yogurt, lowfat and nonfat	0.0933337	0.112015	4
11444000	Yogurt, fruit and nuts, NS as to type of milk	Yogurt, lowfat and nonfat	0.395175	-0.00239026	4
11445000	Yogurt, fruit and nuts, lowfat milk	Yogurt, lowfat and nonfat	0.395175	-0.00239026	4
11446000	Fruit and lowfat yogurt parfait	Yogurt, lowfat and nonfat	0.322132	0.00417573	4
11459990	Yogurt, frozen, NS as to flavor, NS as to type of milk	Ice cream and frozen dairy desserts	0.398006	-0.00218154	4
11460000	Yogurt, frozen, flavors other than chocolate, NS as to type of milk	Ice cream and frozen dairy desserts	0.349173	0.0235339	4
11460100	Yogurt, frozen, chocolate, NS as to type of milk	Ice cream and frozen dairy desserts	0.402393	-0.000655255	4
11460150	Yogurt, frozen, NS as to flavor, lowfat milk	Ice cream and frozen dairy desserts	0.398006	-0.00218154	4
11460160	Yogurt, frozen, chocolate, lowfat milk	Ice cream and frozen dairy desserts	0.384903	-0.00133907	4
11460170	Yogurt, frozen, flavors other than chocolate, lowfat milk	Ice cream and frozen dairy desserts	0.300432	0.0724912	4
11460190	Yogurt, frozen, NS as to flavor, nonfat milk	Ice cream and frozen dairy desserts	0.266328	0.0228287	4
11460200	Yogurt, frozen, chocolate, nonfat milk	Ice cream and frozen dairy desserts	0.372435	0.0034976	4
11460250	Yogurt, frozen, flavors other than chocolate, with sorbet or sorbet-coated	Ice cream and frozen dairy desserts	0.352384	0.0114432	4
11460300	Yogurt, frozen, flavors other than chocolate, nonfat milk	Ice cream and frozen dairy desserts	0.331642	0.00533034	4
11460400	Yogurt, frozen, chocolate, nonfat milk, with low-calorie sweetener	Ice cream and frozen dairy desserts	0.372435	0.0034976	4
11460410	Yogurt, frozen, flavors other than chocolate, nonfat milk, with low-calorie sweetener	Ice cream and frozen dairy desserts	0.255585	0.0127799	4
11460420	Yogurt, frozen, NS as to flavor, whole milk	Ice cream and frozen dairy desserts	0.392052	0.00255243	4
11460430	Yogurt, frozen, chocolate, whole milk	Ice cream and frozen dairy desserts	0.402393	-0.000655255	4
11460440	Yogurt, frozen, flavors other than chocolate, whole milk	Ice cream and frozen dairy desserts	0.349173	0.0235339	4
11461000	Yogurt, frozen, chocolate-coated	Ice cream and frozen dairy desserts	0.371288	-0.00115455	4
11461100	Yogurt, frozen, carob-coated	Ice cream and frozen dairy desserts	0.368841	0.00374072	4
11461200	Yogurt, frozen, sandwich	Ice cream and frozen dairy desserts	0.39971	-0.00227822	4
11461250	Yogurt, frozen, cone, chocolate	Ice cream and frozen dairy desserts	0.413508	-0.00288117	4
11461260	Yogurt, frozen, cone, flavors other than chocolate	Ice cream and frozen dairy desserts	0.39424	0.000834591	4
11461270	Yogurt, frozen, cone, flavors other than chocolate, lowfat milk	Ice cream and frozen dairy desserts	0.321757	0.0250453	4
11461280	Yogurt, frozen, cone, chocolate, lowfat milk	Ice cream and frozen dairy desserts	0.40951	-0.00218993	4
11480010	Yogurt, whole milk, baby food	Baby food: yogurt	-0.234291	0.550292	4
11480020	Yogurt, whole milk, baby food, with fruit and multigrain cereal puree, NFS	Baby food: yogurt	0.373576	-0.00496589	4
11480030	Yogurt, whole milk, baby food, with fruit and multigrain cereal puree, plus iron	Baby food: yogurt	0.363002	-0.00525245	4
11480040	Yogurt, whole milk, baby food, with fruit and multigrain cereal puree, plus DHA	Baby food: yogurt	0.346429	0.00652799	4
11511300	Milk, chocolate, skim milk-based	Flavored milk, nonfat	0.163595	0.065556	4
11519105	Milk, flavors other than chocolate, reduced fat milk-based	Flavored milk, reduced fat	0.19995	0.124218	4
11541510	Milk shake, made with skim milk, flavors other than chocolate	Milk shakes and other dairy drinks	0.193633	0.0596092	4
11542100	Carry-out milk shake, chocolate	Milk shakes and other dairy drinks	0.399105	0.00251527	4
11542200	Carry-out milk shake, flavors other than chocolate	Milk shakes and other dairy drinks	0.280837	-0.00561126	4
11560000	Chocolate-flavored drink, whey- and milk-based	Milk shakes and other dairy drinks	0.0943566	0.01918	4
11611000	Instant breakfast, fluid, canned	Nutritional beverages	0.387124	0.00214264	4
11613000	Instant breakfast, powder, sweetened with low calorie sweetener, milk added	Nutritional beverages	0.367958	0.00657181	4
11622010	Diet beverage, powder, reconstituted with skim milk	Nutritional beverages	0.267202	0.0476963	4
11623000	Meal supplement or replacement, commercially prepared, ready-to-drink	Nutritional beverages	0.312614	0.0162722	4
11631000	High calorie beverage, canned or powdered, reconstituted	Nutritional beverages	0.306545	0.0223152	4
11641000	Meal supplement or replacement, milk-based, high protein, liquid	Nutritional beverages	0.334203	0.0154867	4
11641020	Meal replacement or supplement, milk based, ready-to-drink	Nutritional beverages	0.334203	0.0154867	4
11710000	Infant formula, NFS	Formula, ready-to-feed	0.417065	-0.00311565	4
11710050	Similac Alimentum, with iron, infant formula, NS as to form	Formula, ready-to-feed	0.415869	-0.00197043	4
11710051	Similac Alimentum, with iron, infant formula, ready-to-feed	Formula, ready-to-feed	0.415869	-0.00197043	4
11710053	Similac Alimentum, with iron, infant formula, prepared from powder	Formula, prepared from powder	0.409677	-0.00214479	4
11710060	Similac Alimentum Advance, with iron, infant formula, NS as to form	Formula, ready-to-feed	0.416136	-0.00225593	4
11710061	Similac Alimentum Advance, with iron, infant formula, ready-to-feed	Formula, ready-to-feed	0.416136	-0.00225593	4
11710063	Similac Alimentum Advance, with iron, infant formula, prepared from powder	Formula, prepared from powder	0.416136	-0.00225593	4
11710100	Enfamil, low iron, infant formula, NS as to form	Formula, ready-to-feed	0.418225	-0.00297589	4
11710101	Enfamil, low iron, infant formula, ready-to-feed	Formula, ready-to-feed	0.418225	-0.00297589	4
11710102	Enfamil, low iron, infant formula, prepared from liquid concentrate	Formula, prepared from concentrate	0.417866	-0.00290526	4
11710103	Enfamil, low iron, infant formula, prepared from powder	Formula, prepared from powder	0.416557	-0.00250178	4
11710200	Similac, low iron, infant formula, NS as to form	Formula, ready-to-feed	0.410939	0.0013671	4
11710201	Similac, low iron, infant formula, ready-to-feed	Formula, ready-to-feed	0.410939	0.0013671	4
11710202	Similac, low iron, infant formula, prepared from liquid concentrate	Formula, prepared from concentrate	0.418196	-0.00313029	4
11710203	Similac, low iron, infant formula, prepared from powder	Formula, prepared from powder	0.417751	-0.00328715	4
11710250	Similac Natural Care Advance, low iron, with ARA and DHA, infant formula, NS as to form	Formula, ready-to-feed	0.407626	-0.000910767	4
11710251	Similac Natural Care Advance, low iron, with ARA and DHA, infant formula, ready-to-feed	Formula, ready-to-feed	0.407626	-0.000910767	4
11710350	Similac Advance, with iron, infant formula, NS as to form	Formula, ready-to-feed	0.418254	-0.0028215	4
11710351	Similac Advance, with iron, infant formula, ready-to-feed	Formula, ready-to-feed	0.418254	-0.0028215	4
11710352	Similac Advance, with iron, infant formula, prepared from liquid concentrate	Formula, prepared from concentrate	0.418344	-0.003078	4
11710353	Similac Advance, with iron, infant formula, prepared from powder	Formula, prepared from powder	0.418492	-0.00302571	4
11710370	Similac Sensitive, with iron, ARA and DHA, infant formula, NS as to form (formerly Lactose Free Advance ...)	Formula, ready-to-feed	0.417087	-0.00211741	4
11710371	Similac Sensitive, with iron, ARA and DHA, infant formula, ready-to-feed (formerly Lactose Free Advance ...)	Formula, ready-to-feed	0.417087	-0.00211741	4
11710372	Similac Sensitive, with iron, ARA and DHA, infant formula, prepared from liquid concentrate (formerly Lactose Free Advance...)	Formula, prepared from concentrate	0.40908	-0.00163426	4
11710373	Similac Sensitive, with iron, ARA and DHA, infant formula, prepared from powder (formerly Lactose Free Advance ...)	Formula, prepared from powder	0.417774	-0.00288444	4
11710400	Similac, with iron, infant formula, NS as to form	Formula, ready-to-feed	0.417986	-0.00277168	4
11710401	Similac, with iron, infant formula, ready-to-feed	Formula, ready-to-feed	0.417986	-0.00277168	4
11710402	Similac, with iron, infant formula, prepared from liquid concentrate	Formula, prepared from concentrate	0.418492	-0.00302571	4
11710403	Similac, with iron, infant formula, prepared from powder	Formula, prepared from powder	0.418492	-0.00302571	4
11710450	Similac Special Care Advance 24, with iron, ARA and DHA, infant formula, NS as to form	Formula, ready-to-feed	0.414464	-0.00279285	4
11710451	Similac Special Care Advance 24, with iron, ARA and DHA, infant formula, ready-to-feed	Formula, ready-to-feed	0.414464	-0.00279285	4
11710470	Similac NeoSure, with iron, ARA and DHA, infant formula, NS as to form	Formula, ready-to-feed	0.415843	-0.00308019	4
11710471	Similac NeoSure, with iron, ARA and DHA, infant formula, ready-to-feed	Formula, ready-to-feed	0.415843	-0.00308019	4
11710473	Similac NeoSure, with iron, ARA and DHA, infant formula, prepared from powder	Formula, prepared from powder	0.414549	-0.00273272	4
11710600	Enfamil, with iron, infant formula, NS as to form	Formula, ready-to-feed	0.417867	-0.00266958	4
11710601	Enfamil, with iron, infant formula, ready-to-feed	Formula, ready-to-feed	0.417867	-0.00266958	4
11710602	Enfamil, with iron, infant formula, prepared from liquid concentrate	Formula, prepared from concentrate	0.418344	-0.003078	4
11710603	Enfamil, with iron, infant formula, prepared from powder	Formula, prepared from powder	0.41733	-0.0022101	4
11710650	Enfamil Lipil, with iron, infant formula, NS as to form	Formula, ready-to-feed	0.418492	-0.00302571	4
11710651	Enfamil Lipil, with iron, infant formula, ready-to-feed	Formula, ready-to-feed	0.418492	-0.00302571	4
11710652	Enfamil Lipil, with iron, infant formula, prepared from liquid concentrate	Formula, prepared from concentrate	0.418492	-0.00302571	4
11710653	Enfamil Lipil, with iron, infant formula, prepared from powder	Formula, prepared from powder	0.417957	-0.00292608	4
11710660	Enfamil A.R. Lipil, infant formula, NS as to form	Formula, ready-to-feed	0.418492	-0.00302571	4
11710661	Enfamil A.R. Lipil, infant formula, ready-to-feed	Formula, ready-to-feed	0.418492	-0.00302571	4
11710663	Enfamil A.R. Lipil, infant formula, prepared from powder	Formula, prepared from powder	0.418373	-0.0029236	4
11710665	Enfamil EnfaCare Lipil with iron, infant formula, NS as to form	Formula, ready-to-feed	0.416761	-0.00261206	4
11710666	Enfamil EnfaCare Lipil with iron, infant formula, ready-to-feed	Formula, ready-to-feed	0.416761	-0.00261206	4
11710667	Enfamil EnfaCare Lipil with iron, infant formula, prepared from powder	Formula, prepared from powder	0.370921	-0.00164114	4
11710670	Enfamil Gentlease Lipil, with iron, infant formula, NS as to form	Formula, ready-to-feed	0.405228	-0.00192687	4
11710673	Enfamil Gentlease Lipil, with iron, infant formula, prepared from powder	Formula, prepared from powder	0.404901	-0.001826	4
11710680	Enfamil Next Step Lipil, with iron, infant formula, NS as to form	Formula, ready-to-feed	0.407113	-0.00030936	4
11710681	Enfamil Next Step Lipil, with iron, infant formula, ready-to-feed	Formula, ready-to-feed	0.407113	-0.00030936	4
11710683	Enfamil Next Step Lipil, with iron, infant formula, prepared from powder	Formula, prepared from powder	0.379064	0.00971125	4
11710710	Lactofree, with iron, infant formula, NS as to form	Formula, ready-to-feed	0.418492	-0.00302571	4
11710711	Lactofree, with iron, infant formula, ready-to-feed	Formula, ready-to-feed	0.418492	-0.00302571	4
11710712	Lactofree, with iron, infant formula, prepared from liquid concentrate	Formula, prepared from concentrate	0.418105	-0.00287379	4
11710713	Lactofree, with iron, infant formula, prepared from powder	Formula, prepared from powder	0.406018	-0.00288226	4
11710720	Enfamil LactoFree Lipil, with iron, infant formula, NS as to form	Formula, ready-to-feed	0.418225	-0.00297589	4
11710721	Enfamil LactoFree Lipil, with iron, infant formula, ready-to-feed	Formula, ready-to-feed	0.418225	-0.00297589	4
11710722	Enfamil LactoFree Lipil, with iron, infant formula, prepared from liquid concentrate	Formula, prepared from concentrate	0.418492	-0.00302571	4
11710723	Enfamil LactoFree Lipil, with iron, infant formula, prepared from powder	Formula, prepared from powder	0.418225	-0.00297589	4
11710800	Pediasure, with iron, infant formula, NS as to form	Formula, ready-to-feed	0.411343	-0.00135955	4
11710801	Pediasure, with iron, infant formula, ready-to-feed	Formula, ready-to-feed	0.411343	-0.00135955	4
11710805	Pediasure Fiber, with iron, infant formula, NS as to form	Formula, ready-to-feed	0.4092	-0.00173637	4
11710806	Pediasure Fiber, with iron, infant formula, ready-to-feed	Formula, ready-to-feed	0.4092	-0.00173637	4
11710900	Good Start Supreme, with iron, infant formula, NS as to form (formerly Carnation Good Start)	Formula, ready-to-feed	0.41807	-0.00301555	4
11710901	Good Start Supreme, with iron, infant formula, ready-to-feed (formerly Carnation Good Start)	Formula, ready-to-feed	0.41807	-0.00301555	4
11710902	Good Start Supreme, with iron, infant formula, prepared from liquid concentrate (formerly Carnation Good Start)	Formula, prepared from concentrate	0.413697	-0.00266901	4
11710903	Good Start Supreme, with iron, infant formula, prepared from powder (formerly Carnation Good Start)	Formula, prepared from powder	0.418254	-0.0028215	4
11710910	Good Start Supreme, with iron, DHA & ARA, infant formula, NS as to form	Formula, ready-to-feed	0.417654	-0.00301802	4
11710911	Good Start Supreme, with iron, DHA & ARA, infant formula, ready-to-feed	Formula, ready-to-feed	0.417654	-0.00301802	4
11710912	Good Start Supreme, with iron, DHA & ARA, infant formula, prepared from liquid concentrate	Formula, prepared from concentrate	0.413697	-0.00266901	4
11710913	Good Start Supreme, with iron, DHA & ARA, infant formula, prepared from powder	Formula, prepared from powder	0.418254	-0.0028215	4
11710950	Good Start 2 Essentials, with iron, infant formula, NS as to form (formerly Carnation Follow-Up, with iron...)	Formula, ready-to-feed	0.416136	-0.00225593	4
11710951	Good Start 2 Essentials, with iron, infant formula, ready-to-feed (formerly Carnation Follow-Up, with iron...)	Formula, ready-to-feed	0.416136	-0.00225593	4
11710952	Good Start 2 Essentials, with iron, infant formula, prepared from liquid concentrate (formerly Carnation Follow-Up, with iron...)	Formula, prepared from concentrate	0.415099	-0.00262195	4
11710953	Good Start 2 Essentials, with iron, infant formula, prepared from powder (formerly Carnation Follow-Up, with iron...)	Formula, prepared from powder	0.416347	-0.00237885	4
11710960	America's Store Brand, with iron, infant formula, NS as to form	Formula, ready-to-feed	0.406773	0.000982729	4
11710961	America's Store Brand, with iron, infant formula, prepared from liquid concentrate	Formula, prepared from concentrate	0.410729	-0.00150005	4
11710962	America's Store Brand, with iron, infant formula, prepared from powder	Formula, prepared from powder	0.408166	0.000335381	4
11710963	America's Store Brand, with iron, infant formula, ready-to-feed	Formula, ready-to-feed	0.406773	0.000982729	4
11720300	Enfamil ProSobee, with iron, infant formula, NS as to form	Formula, ready-to-feed	0.417359	-0.00288691	4
11720301	Enfamil ProSobee, with iron, infant formula, ready-to-feed	Formula, ready-to-feed	0.417359	-0.00288691	4
11720302	Enfamil ProSobee, with iron, infant formula, prepared from liquid concentrate	Formula, prepared from concentrate	0.418373	-0.0029236	4
11720303	Enfamil ProSobee, with iron, infant formula, prepared from powder	Formula, prepared from powder	0.418492	-0.00302571	4
11720310	Enfamil ProSobee Lipil, with iron, infant formula, NS as to form	Formula, ready-to-feed	0.418013	-0.00308865	4
11720311	Enfamil ProSobee Lipil, with iron, infant formula, ready-to-feed	Formula, ready-to-feed	0.418013	-0.00308865	4
11720312	Enfamil ProSobee Lipil, with iron, infant formula, prepared from liquid concentrate	Formula, prepared from concentrate	0.418373	-0.0029236	4
11720313	Enfamil ProSobee Lipil, with iron, infant formula, prepared from powder	Formula, prepared from powder	0.41819	-0.00288197	4
11720400	Similac Isomil, with iron, infant formula, NS as to form	Formula, ready-to-feed	0.418196	-0.00313029	4
11720401	Similac Isomil, with iron, infant formula, ready-to-feed	Formula, ready-to-feed	0.418196	-0.00313029	4
11720402	Similac Isomil, with iron, infant formula, prepared from liquid concentrate	Formula, prepared from concentrate	0.418048	-0.00318258	4
11720403	Similac Isomil, with iron, infant formula, prepared from powder	Formula, prepared from powder	0.418344	-0.003078	4
11720410	Similac Isomil Advance with iron, infant formula, NS as to form	Formula, ready-to-feed	0.418225	-0.00297589	4
11720411	Similac Isomil Advance with iron, infant formula, ready-to-feed	Formula, ready-to-feed	0.418225	-0.00297589	4
11720412	Similac Isomil Advance with iron, infant formula, prepared from liquid concentrate	Formula, prepared from concentrate	0.417928	-0.00308047	4
11720413	Similac Isomil Advance with iron, infant formula, prepared from powder	Formula, prepared from powder	0.417928	-0.00308047	4
11720600	Good Start Essentials Soy, with iron, infant formula, NS as to form (formerly Carnation Alsoy; I-Soyalac)	Formula, ready-to-feed	0.41662	-0.00267699	4
11720601	Good Start Essentials Soy, with iron, infant formula, ready-to-feed (formerly Carnation Alsoy; I-Soyalac)	Formula, ready-to-feed	0.41662	-0.00267699	4
11720602	Good Start Essentials Soy, with iron, infant formula, prepared from liquid concentrate (formerly Carnation Alsoy; I-Soyalac)	Formula, prepared from concentrate	0.417182	-0.00309359	4
11720603	Good Start Essentials Soy, with iron, infant formula, prepared from powder (formerly Carnation Alsoy; I-Soyalac)	Formula, prepared from powder	0.414444	-0.00242021	4
11720610	Good Start Soy, with iron, DHA & ARA, infant formula, NS as to form	Formula, ready-to-feed	0.415998	-0.00304053	4
11720611	Good Start Soy, with iron, DHA & ARA, infant formula, ready-to-feed	Formula, ready-to-feed	0.415998	-0.00304053	4
11720612	Good Start Soy, with iron, DHA & ARA, infant formula, prepared from liquid concentrate	Formula, prepared from concentrate	0.413158	-0.00101849	4
11720613	Good Start Soy, with iron, DHA & ARA, infant formula, prepared from powder	Formula, prepared from powder	0.410875	-0.00198744	4
11720703	Next Step Prosobee, with iron, infant formula, prepared from powder (formerly Next Step Soy Toddler Formula)	Formula, prepared from powder	0.409462	-0.00130219	4
11720800	America's Store Brand Soy, with iron, infant formula, NS as to form	Formula, ready-to-feed	0.410247	-0.000607631	4
11720801	America's Store Brand Soy, with iron, infant formula, ready-to-feed	Formula, ready-to-feed	0.410247	-0.000607631	4
11720802	America's Store Brand Soy, with iron, infant formula, prepared from liquid concentrate	Formula, prepared from concentrate	0.411659	-0.00129288	4
11720803	America's Store Brand Soy, with iron, infant formula, prepared from powder	Formula, prepared from powder	0.409476	0.000403263	4
11740300	Nutramigen, with iron, infant formula, NS as to form	Formula, ready-to-feed	0.418492	-0.00302571	4
11740301	Nutramigen, with iron, infant formula, ready-to-feed	Formula, ready-to-feed	0.418492	-0.00302571	4
11740302	Nutramigen, with iron, infant formula, prepared from liquid concentrate	Formula, prepared from concentrate	0.417957	-0.00292608	4
11740303	Nutramigen, with iron, infant formula, prepared from powder	Formula, prepared from powder	0.417141	-0.00298704	4
11740310	Enfamil Nutramigen Lipil, with iron, infant formula, NS as to form	Formula, ready-to-feed	0.418344	-0.003078	4
11740311	Enfamil Nutramigen Lipil, with iron, infant formula, ready-to-feed	Formula, ready-to-feed	0.418344	-0.003078	4
11740312	Enfamil Nutramigen Lipil, with iron, infant formula, prepared from liquid concentrate	Formula, prepared from concentrate	0.418076	-0.00302818	4
11740313	Enfamil Nutramigen Lipil, with iron, infant formula, prepared from powder	Formula, prepared from powder	0.418492	-0.00302571	4
11740400	Pregestimil, with iron, infant formula, NS as to form	Formula, ready-to-feed	0.408622	-0.00176586	4
11740403	Pregestimil, with iron, infant formula, prepared from powder	Formula, prepared from powder	0.409432	-0.00192795	4
11740503	Similac PM 60/40, low iron, infant formula, prepared from powder	Formula, prepared from powder	0.400175	0.00612205	4
11740600	Portagen, with iron, infant formula, NS as to form	Formula, ready-to-feed	0.326219	0.0168064	4
11740603	Portagen, with iron, infant formula, prepared from powder	Formula, prepared from powder	0.286191	0.0266918	4
11810000	Milk, dry, not reconstituted, NS as to whole, lowfat, or nonfat	Not included in a food category	-0.654047	0.913612	1
11811000	Milk, dry, whole, not reconstituted	Not included in a food category	-0.481977	0.536266	1
11812000	Milk, dry, lowfat, not reconstituted	Not included in a food category	-0.62734	0.863112	1
11813000	Milk, dry, nonfat, not reconstituted	Not included in a food category	-0.654047	0.913612	1
11825000	Whey, sweet, dry	Not included in a food category	-0.739582	-0.269731	3
11830100	Cocoa (or chocolate) with dry milk and sugar, dry mix, not reconstituted	Not included in a food category	0.358836	-0.00289823	4
11830110	Cocoa powder with nonfat dry milk and low calorie sweetener, dry mix, not reconstituted	Not included in a food category	0.335852	-0.00453291	4
11830120	Cocoa, whey, and low calorie sweetener, fortified, dry mix, not reconstituted	Not included in a food category	0.236713	0.0423958	4
11830140	Chocolate, instant, dry mix, fortified with vitamins and minerals, not reconstituted, Puerto Rican style	Not included in a food category	0.362225	0.00367558	4
11830150	Cocoa powder, not reconstituted (no dry milk)	Not included in a food category	-0.399185	0.193237	2
11830160	Cocoa (or chocolate) flavored beverage powder with sugar, dry mix, not reconstituted	Not included in a food category	0.276134	0.0192327	4
11830170	Cocoa, whey, and low-calorie sweetener mixture, not reconstituted	Not included in a food category	0.335852	-0.00453291	4
11830210	Milk, malted, dry mix, fortified, not reconstituted, flavors other than chocolate	Not included in a food category	0.245499	0.0259887	4
11830260	Milk, malted, dry mix, fortified, not reconstituted, chocolate	Not included in a food category	0.362225	0.00367558	4
11830400	Milk beverage, powder, dry mix, not reconstituted, flavors other than chocolate	Not included in a food category	0.287958	0.0247894	4
11830550	Milk beverage, powder, with nonfat dry milk and low calorie sweetener, dry mix, not reconstituted, flavors other than chocolate	Not included in a food category	0.134435	0.0314896	4
11830800	Instant breakfast, powder, not reconstituted	Not included in a food category	0.354401	0.00512132	4
11830810	Instant breakfast, powder, sweetened with low calorie sweetener, not reconstituted	Not included in a food category	0.339679	0.00560353	4
11830900	Protein supplement, milk-based, powdered, not reconstituted	Not included in a food category	0.18896	0.089815	4
11830940	Meal replacement, high protein, milk based, fruit juice mixable formula, powdered, not reconstituted	Not included in a food category	0.244732	0.0592834	4
11830970	Meal replacement, protein type, milk-based, powdered, not reconstituted	Not included in a food category	0.217735	0.0814829	4
11830990	Nutrient supplement, milk-based, powdered, not reconstituted	Not included in a food category	0.254983	0.0245137	4
11831500	Nutrient supplement, milk-based, high protein, powdered, not reconstituted	Not included in a food category	0.249965	0.00439041	4
11832000	Meal replacement, protein type, milk- and soy-based, powdered, not reconstituted	Not included in a food category	0.294122	0.0288819	4
11836000	Protein supplement, milk-based, Muscle Milk, powdered, not reconstituted	Not included in a food category	0.315286	-0.010589	4
11836100	Protein supplement, milk-based, Muscle Milk Light, powdered, not reconstituted	Not included in a food category	0.340416	-0.00281489	4
12100100	Cream, NS as to light, heavy, or half and half	Cream and cream substitutes	-0.403824	0.184331	2
12110100	Cream, light, fluid	Cream and cream substitutes	-0.335896	0.168002	2
12110300	Cream, light, whipped, unsweetened	Cream cheese, sour cream, whipped cream	0.188992	0.0441637	4
12120100	Cream, half and half	Cream and cream substitutes	-0.403824	0.184331	2
12120105	Cream, half and half, low fat	Cream and cream substitutes	0.091067	0.0992289	4
12120110	Cream, half and half, fat free	Cream and cream substitutes	0.0121407	0.293285	4
12130100	Cream, heavy, fluid	Cream and cream substitutes	0.279129	0.0265919	4
12130200	Cream, heavy, whipped, unsweetened	Cream cheese, sour cream, whipped cream	0.279129	0.0265919	4
12140000	Cream, heavy, whipped, sweetened	Cream cheese, sour cream, whipped cream	0.259751	0.0243292	4
12140100	Cream, whipped, pressurized container	Cream cheese, sour cream, whipped cream	0.294385	0.0202004	4
12140105	Cream, whipped, pressurized container, light	Cream cheese, sour cream, whipped cream	0.294385	0.0202004	4
12140110	Whipped topping, dairy based, fat free, pressurized container	Cream cheese, sour cream, whipped cream	0.315885	0.00775832	4
12200100	Cream substitute, NS as to frozen, liquid, or powdered	Cream and cream substitutes	0.410568	-0.000465837	4
12210100	Cream substitute, frozen	Cream and cream substitutes	0.410568	-0.000465837	4
12210200	Cream substitute, liquid	Cream and cream substitutes	0.410568	-0.000465837	4
12210210	Cream substitute, flavored, liquid	Cream and cream substitutes	0.350223	-0.00822858	4
12210250	Cream substitute, light, liquid	Cream and cream substitutes	0.407643	-0.000970998	4
12210255	Cream substitute, light, flavored, liquid	Cream and cream substitutes	0.407643	-0.000970998	4
12210260	Cream substitute, fat free, liquid	Cream and cream substitutes	0.407643	-0.000970998	4
12210270	Cream substitute, fat free, flavored, liquid	Cream and cream substitutes	0.407643	-0.000970998	4
12210305	Cream substitute, sugar free, liquid	Cream and cream substitutes	0.410568	-0.000465837	4
12210310	Cream substitute, sugar free, flavored, liquid	Cream and cream substitutes	0.350223	-0.00822858	4
12210400	Cream substitute, powdered	Cream and cream substitutes	0.343709	-0.00172632	4
12210410	Cream substitute, light, powdered	Cream and cream substitutes	0.400125	-0.00122582	4
12210420	Cream substitute, flavored, powdered	Cream and cream substitutes	0.374078	-0.00906497	4
12210430	Cream substitute, fat free, powder	Cream and cream substitutes	0.400125	-0.00122582	4
12210440	Cream substitute, fat free, flavored, powder	Cream and cream substitutes	0.400125	-0.00122582	4
12210500	Cream substitute, sugar free, powder	Cream and cream substitutes	0.343709	-0.00172632	4
12210505	Cream substitute, sugar free, flavored, powder	Cream and cream substitutes	0.374078	-0.00906497	4
12220000	Whipped topping, nondairy, NS as to canned, frozen, or made from powdered mix	Cream cheese, sour cream, whipped cream	0.37715	0.00319709	4
12220100	Whipped topping, nondairy, pressurized can	Cream cheese, sour cream, whipped cream	0.369265	0.00154051	4
12220200	Whipped topping, nondairy, frozen	Cream cheese, sour cream, whipped cream	0.37715	0.00319709	4
12220250	Whipped topping, nondairy, frozen, lowfat	Cream cheese, sour cream, whipped cream	0.367442	0.000986402	4
12220270	Whipped topping, nondairy, frozen, fat free	Cream cheese, sour cream, whipped cream	0.315885	0.00775832	4
12220280	Whipped topping, nondairy, frozen, sugar free	Cream cheese, sour cream, whipped cream	0.367442	0.000986402	4
12220300	Whipped cream substitute, nondairy, made from powdered mix	Cream cheese, sour cream, whipped cream	0.289638	0.0347494	4
12220400	Whipped cream substitute, nondairy, lowfat, low sugar, made from powdered mix	Cream cheese, sour cream, whipped cream	0.339915	0.00743614	4
12310100	Sour cream	Cream cheese, sour cream, whipped cream	-0.390763	0.137858	2
12310300	Sour cream, reduced fat	Cream cheese, sour cream, whipped cream	0.108968	0.0257738	4
12310350	Sour cream, light	Cream cheese, sour cream, whipped cream	0.116393	0.0216566	4
12310370	Sour cream, fat free	Cream cheese, sour cream, whipped cream	0.168697	0.0352135	4
12320100	Sour cream, imitation (nondairy)	Cream cheese, sour cream, whipped cream	0.246708	0.0076092	4
12320200	Sour cream, filled, sour dressing, nonbutterfat	Cream cheese, sour cream, whipped cream	0.175546	0.0664648	4
13110000	Ice cream, NFS	Ice cream and frozen dairy desserts	0.41141	-0.00268825	4
13110100	Ice cream, regular, flavors other than chocolate	Ice cream and frozen dairy desserts	0.414095	-0.0024237	4
13110110	Ice cream, regular, chocolate	Ice cream and frozen dairy desserts	0.406584	-0.00312468	4
13110120	Ice cream, rich, flavors other than chocolate	Ice cream and frozen dairy desserts	0.351379	-0.00540911	4
13110130	Ice cream, rich, chocolate	Ice cream and frozen dairy desserts	0.383334	-0.00518765	4
13110140	Ice cream, rich, NS as to flavor	Ice cream and frozen dairy desserts	0.351379	-0.00540911	4
13110200	Ice cream, soft serve, flavors other than chocolate	Ice cream and frozen dairy desserts	0.414095	-0.0024237	4
13110210	Ice cream, soft serve, chocolate	Ice cream and frozen dairy desserts	0.3746	-0.00598808	4
13110220	Ice cream, soft serve, NS as to flavor	Ice cream and frozen dairy desserts	0.414095	-0.0024237	4
13110310	Ice cream, no sugar added, NS as to flavor	Ice cream and frozen dairy desserts	0.375812	0.00220431	4
13110320	Ice cream, no sugar added, flavors other than chocolate	Ice cream and frozen dairy desserts	0.375812	0.00220431	4
13110330	Ice cream, no sugar added, chocolate	Ice cream and frozen dairy desserts	0.387688	-0.00123779	4
13120050	Ice cream bar or stick, not chocolate covered or cake covered	Ice cream and frozen dairy desserts	0.414095	-0.0024237	4
13120100	Ice cream bar or stick, chocolate covered	Ice cream and frozen dairy desserts	0.398015	-0.00494857	4
13120110	Ice cream bar or stick, chocolate or caramel covered, with nuts	Ice cream and frozen dairy desserts	0.391886	-0.00559421	4
13120120	Ice cream bar or stick, rich chocolate ice cream, thick chocolate covering	Ice cream and frozen dairy desserts	0.401771	-0.00341901	4
13120121	Ice cream bar or stick, rich ice cream, thick chocolate covering	Ice cream and frozen dairy desserts	0.399353	-0.00532523	4
13120130	Ice cream bar or stick, rich ice cream, chocolate covered, with nuts	Ice cream and frozen dairy desserts	0.40234	-0.00484005	4
13120140	Ice cream bar or stick, chocolate ice cream, chocolate covered	Ice cream and frozen dairy desserts	0.412593	-0.0032708	4
13120300	Ice cream bar, cake covered	Ice cream and frozen dairy desserts	0.416088	-0.00353272	4
13120400	Ice cream bar or stick with fruit	Ice cream and frozen dairy desserts	0.334476	-0.00499151	4
13120500	Ice cream sandwich	Ice cream and frozen dairy desserts	0.385716	-0.00312684	4
13120550	Ice cream cookie sandwich	Ice cream and frozen dairy desserts	0.372191	-0.00905198	4
13120700	Ice cream cone with nuts, flavors other than chocolate	Ice cream and frozen dairy desserts	0.407776	-0.00361287	4
13120710	Ice cream cone, chocolate covered, with nuts, flavors other than chocolate	Ice cream and frozen dairy desserts	0.379604	-0.00655833	4
13120720	Ice cream cone, chocolate covered or dipped, flavors other than chocolate	Ice cream and frozen dairy desserts	0.412884	-0.00484563	4
13120730	Ice cream cone, no topping, flavors other than chocolate	Ice cream and frozen dairy desserts	0.391126	-0.00724335	4
13120740	Ice cream cone, no topping, NS as to flavor	Ice cream and frozen dairy desserts	0.41287	-0.00445599	4
13120750	Ice cream cone with nuts, chocolate ice cream	Ice cream and frozen dairy desserts	0.415456	-0.00316395	4
13120760	Ice cream cone, chocolate covered or dipped, chocolate ice cream	Ice cream and frozen dairy desserts	0.416828	-0.00350696	4
13120770	Ice cream cone, no topping, chocolate ice cream	Ice cream and frozen dairy desserts	0.413731	-0.00406098	4
13120780	Ice cream cone, chocolate covered, with nuts, chocolate ice cream	Ice cream and frozen dairy desserts	0.415317	-0.00348624	4
13120790	Ice cream sundae cone	Ice cream and frozen dairy desserts	0.413145	-0.00428276	4
13121200	Ice cream sundae, prepackaged type, flavors other than chocolate	Ice cream and frozen dairy desserts	0.336341	0.00699147	4
13121400	Ice cream sundae, not fruit or chocolate topping, with whipped cream	Ice cream and frozen dairy desserts	0.303243	0.0108709	4
13121500	Ice cream sundae, fudge topping, with cake, with whipped cream	Ice cream and frozen dairy desserts	0.403867	-0.00717019	4
13122500	Ice cream pie, with cookie crust, fudge topping, and whipped cream	Ice cream and frozen dairy desserts	0.41493	-0.00403231	4
13126000	Ice cream, fried	Ice cream and frozen dairy desserts	0.393	-0.00582155	4
13130100	Light ice cream, NS as to flavor (formerly ice milk)	Ice cream and frozen dairy desserts	0.370331	0.0127259	4
13130300	Light ice cream, flavors other than chocolate (formerly ice milk)	Ice cream and frozen dairy desserts	0.306651	0.0239507	4
13130310	Light ice cream, chocolate (formerly ice milk)	Ice cream and frozen dairy desserts	0.3923	-0.00307415	4
13130320	Light ice cream, no sugar added, NS as to flavor	Ice cream and frozen dairy desserts	0.317909	0.0162414	4
13130330	Light ice cream, no sugar added, flavors other than chocolate	Ice cream and frozen dairy desserts	0.317909	0.0162414	4
13130340	Light ice cream, no sugar added, chocolate	Ice cream and frozen dairy desserts	0.369631	0.00472788	4
13130590	Light ice cream, soft serve, NS as to flavor (formerly ice milk)	Ice cream and frozen dairy desserts	0.348866	0.034321	4
13130600	Light ice cream, soft serve, flavors other than chocolate (formerly ice milk)	Ice cream and frozen dairy desserts	0.348866	0.034321	4
13130610	Light ice cream, soft serve, chocolate (formerly ice milk)	Ice cream and frozen dairy desserts	0.402435	0.000963256	4
13130620	Light ice cream, soft serve cone, flavors other than chocolate (formerly ice milk)	Ice cream and frozen dairy desserts	0.389335	-6.63503e-05	4
13130630	Light ice cream, soft serve cone, chocolate (formerly ice milk)	Ice cream and frozen dairy desserts	0.40889	-0.00231779	4
13130640	Light ice cream, soft serve cone, NS as to flavor (formerly ice milk)	Ice cream and frozen dairy desserts	0.389335	-6.63503e-05	4
13130700	Light ice cream, soft serve, blended with candy or cookies	Ice cream and frozen dairy desserts	0.399119	-0.00208432	4
13135000	Ice cream sandwich, made with light ice cream, flavors other than chocolate	Ice cream and frozen dairy desserts	0.372624	-0.00036217	4
13135010	Ice cream sandwich, made with light chocolate ice cream	Ice cream and frozen dairy desserts	0.405122	-0.00318335	4
13136000	Ice cream sandwich, made with light, no sugar added ice cream	Ice cream and frozen dairy desserts	0.366139	-0.00417419	4
13140100	Light ice cream, bar or stick, chocolate-coated (formerly ice milk)	Ice cream and frozen dairy desserts	0.394453	-0.00207348	4
13140110	Light ice cream, bar or stick, chocolate covered, with nuts (formerly ice milk)	Ice cream and frozen dairy desserts	0.396281	-0.00115904	4
13140450	Light ice cream, cone, NFS (formerly ice milk)	Ice cream and frozen dairy desserts	0.410929	-0.0012254	4
13140500	Light ice cream, cone, flavors other than chocolate (formerly ice milk)	Ice cream and frozen dairy desserts	0.410929	-0.0012254	4
13140550	Light ice cream, cone, chocolate (formerly ice milk)	Ice cream and frozen dairy desserts	0.417154	-0.0030123	4
13140600	Light ice cream, sundae, soft serve, chocolate or fudge topping, with whipped cream (formerly ice milk)	Ice cream and frozen dairy desserts	0.399357	-0.00700933	4
13140630	Light ice cream, sundae, soft serve, fruit topping, with whipped cream (formerly ice milk)	Ice cream and frozen dairy desserts	0.354564	-0.00334464	4
13140650	Light ice cream, sundae, soft serve, not fruit or chocolate topping, with whipped cream (formerly ice milk)	Ice cream and frozen dairy desserts	0.331658	0.00635267	4
13140660	Light ice cream, sundae, soft serve, chocolate or fudge topping (without whipped cream) (formerly ice milk)	Ice cream and frozen dairy desserts	0.406016	-0.00335362	4
13140670	Light ice cream, sundae, soft serve, fruit topping (without whipped cream) (formerly ice milk)	Ice cream and frozen dairy desserts	0.357341	0.00207856	4
13140680	Light ice cream, sundae, soft serve, not fruit or chocolate topping (without whipped cream) (formerly ice milk)	Ice cream and frozen dairy desserts	0.287227	0.0759282	4
13140700	Light ice cream, creamsicle or dreamsicle (formerly ice milk)	Ice cream and frozen dairy desserts	0.344352	0.00976968	4
13140900	Light ice cream, fudgesicle (formerly ice milk)	Ice cream and frozen dairy desserts	0.400979	0.00111068	4
13142000	Milk dessert bar or stick, frozen, with coconut	Ice cream and frozen dairy desserts	0.236822	-0.000389519	4
13150000	Sherbet, all flavors	Ice cream and frozen dairy desserts	0.188585	-0.0508509	4
13160150	Fat free ice cream, no sugar added, chocolate	Ice cream and frozen dairy desserts	0.349028	0.0012606	4
13160160	Fat free ice cream, no sugar added, flavors other than chocolate	Ice cream and frozen dairy desserts	0.331642	0.00533034	4
13160400	Fat free ice cream, flavors other than chocolate	Ice cream and frozen dairy desserts	0.333721	0.0105551	4
13160410	Fat free ice cream, chocolate	Ice cream and frozen dairy desserts	0.230832	0.0429458	4
13160420	Fat free ice cream, NS as to flavor	Ice cream and frozen dairy desserts	0.333721	0.0105551	4
13161000	Milk dessert bar, frozen, made from lowfat milk	Ice cream and frozen dairy desserts	0.271203	0.00983453	4
13161500	Milk dessert sandwich bar, frozen, made from lowfat milk	Ice cream and frozen dairy desserts	0.407514	-0.0024154	4
13161520	Milk dessert sandwich bar, frozen, with low-calorie sweetener, made from lowfat milk	Ice cream and frozen dairy desserts	0.418492	-0.00302571	4
13161600	Milk dessert bar, frozen, made from lowfat milk and low calorie sweetener	Ice cream and frozen dairy desserts	0.260745	0.0212844	4
13161630	Light ice cream, bar or stick, with low-calorie sweetener, chocolate-coated (formerly ice milk)	Ice cream and frozen dairy desserts	0.381605	-0.00416377	4
13170000	Baked Alaska	Ice cream and frozen dairy desserts	0.395245	-0.00706322	4
13210180	Pudding, Mexican bread (Capirotada)	Pudding	0.415968	-0.00343061	4
13220230	Pudding, ready-to-eat, chocolate, reduced fat	Pudding	0.351914	-0.0052416	4
13220235	Pudding, ready-to-eat, chocolate, fat free	Pudding	0.351914	-0.0052416	4
13220240	Pudding, ready-to-eat, flavors other than chocolate, reduced fat	Pudding	0.364119	-0.00707726	4
13220245	Pudding, ready-to-eat, flavors other than chocolate, fat free	Pudding	0.364119	-0.00707726	4
13230110	Pudding, ready-to-eat, flavors other than chocolate	Pudding	0.352144	0.00126217	4
13230120	Pudding, ready-to-eat, low calorie, containing artificial sweetener, flavors other than chocolate	Pudding	0.364119	-0.00707726	4
13230130	Pudding, ready-to-eat, chocolate	Pudding	0.332928	-0.00322352	4
13230140	Pudding, ready-to-eat, low calorie, containing artificial sweetener, chocolate	Pudding	0.351914	-0.0052416	4
13230200	Pudding, ready-to-eat, chocolate and non-chocolate flavors combined	Pudding	0.334627	-0.00782343	4
13230500	Pudding, ready-to-eat, tapioca	Pudding	0.324459	0.00136051	4
13230510	Pudding, ready-to-eat, tapioca, fat free	Pudding	0.154213	0.00720084	4
13250200	Mousse, chocolate, lowfat, reduced calorie, prepared from dry mix, water added	Pudding	0.374286	-0.0025075	4
13252200	Milk dessert or milk candy, Puerto Rican style (Dulce de leche)	Pudding	0.178339	-0.0238489	4
13310000	Custard pudding, flavor other than chocolate, baby food, NS as to strained or junior	Baby food: snacks and sweets	0.228545	-0.0238475	4
13311000	Custard pudding, baby food, flavor other than chocolate, strained	Baby food: snacks and sweets	0.2292	0.0223744	4
13312000	Custard pudding, baby food, flavor other than chocolate, junior	Baby food: snacks and sweets	0.169751	-0.0100455	4
14010000	Cheese, NFS	Cheese	-0.889826	-0.461928	3
14010100	Cheese, Cheddar or American type, NS as to natural or processed	Cheese	-0.846748	-0.444943	3
14100100	Cheese, natural, NFS	Cheese	-0.913456	-0.472748	3
14101010	Cheese, Blue or Roquefort	Cheese	-0.85054	-0.446243	3
14102010	Cheese, Brick	Cheese	-0.912143	-0.472573	3
14102110	Cheese, Brick, with salami	Cheese	-0.90848	-0.471083	3
14103010	Cheese, Camembert	Cheese	-0.891273	-0.460352	3
14103020	Cheese, Brie	Cheese	-0.85998	-0.438518	3
14104010	Cheese, natural, Cheddar or American type	Cheese	-0.906575	-0.470411	3
14104015	Cheese, natural, Cheddar or American type, reduced fat	Cheese	-0.907613	-0.468501	3
14104020	Cheese, Cheddar or American type, dry, grated	Cheese	-0.858982	-0.445537	3
14104200	Cheese, Colby	Cheese	-0.912827	-0.472761	3
14104250	Cheese, Colby Jack	Cheese	-0.914218	-0.473305	3
14104400	Cheese, Feta	Cheese	-0.702798	-0.370492	3
14104600	Cheese, Fontina	Cheese	-0.890961	-0.462763	3
14104700	Cheese, goat	Cheese	-0.728322	-0.377234	3
14105010	Cheese, Gouda or Edam	Cheese	-0.911522	-0.47221	3
14105200	Cheese, Gruyere	Cheese	-0.89904	-0.46562	3
14106010	Cheese, Limburger	Cheese	-0.90507	-0.466594	3
14106200	Cheese, Monterey	Cheese	-0.914012	-0.472944	3
14106500	Cheese, Monterey, lowfat	Cheese	-0.909121	-0.470535	3
14107010	Cheese, Mozzarella, NFS	Cheese	-0.903441	-0.467483	3
14107020	Cheese, Mozzarella, whole milk	Cheese	-0.856684	-0.446224	3
14107030	Cheese, Mozzarella, part skim	Cheese	-0.903441	-0.467483	3
14107040	Cheese, Mozzarella, low sodium	Cheese	-0.898911	-0.462228	3
14107060	Cheese, Mozzarella, nonfat or fat free	Cheese	-0.618535	-0.28225	3
14107200	Cheese, Muenster	Cheese	-0.91114	-0.471877	3
14107250	Cheese, Muenster, lowfat	Cheese	-0.897135	-0.465449	3
14108010	Cheese, Parmesan, dry grated	Cheese	-0.890627	-0.463668	3
14108015	Cheese, Parmesan, dry grated, reduced fat	Cheese	-0.878308	-0.455709	3
14108020	Cheese, Parmesan, hard	Cheese	-0.846407	-0.446804	3
14108050	Cheese, Parmesan, low sodium	Cheese	-0.866001	-0.447654	3
14108060	Parmesan cheese topping, fat free	Cheese	-0.787938	-0.381828	3
14108200	Cheese, Port du Salut	Cheese	-0.905678	-0.468478	3
14108400	Cheese, Provolone	Cheese	-0.914218	-0.473305	3
14108420	Cheese, provolone, reduced fat	Cheese	-0.906864	-0.470027	3
14109010	Cheese, Swiss	Cheese	-0.882903	-0.450363	3
14109020	Cheese, Swiss, low sodium	Cheese	-0.886526	-0.457837	3
14109030	Cheese, Swiss, lowfat	Cheese	-0.780942	-0.409037	3
14110010	Cheese, Cheddar or Colby, low sodium	Cheese	-0.875889	-0.455158	3
14110030	Cheese, Cheddar or Colby, lowfat	Cheese	-0.789241	-0.403262	3
14120010	Cheese, Mexican blend	Cheese	-0.914811	-0.473514	3
14120020	Cheese, Mexican blend, reduced fat	Cheese	-0.910608	-0.470241	3
14131000	Queso Anejo (aged Mexican cheese)	Cheese	-0.791987	-0.415961	3
14131500	Queso Asadero	Cheese	-0.905928	-0.469272	3
14132000	Queso Chihuahua	Cheese	-0.830571	-0.436223	3
14133000	Queso Fresco	Cheese	-0.701381	-0.360422	3
14200100	Cheese, cottage, NFS	Cottage/ricotta cheese	-0.878646	-0.446824	3
14201010	Cheese, cottage, creamed, large or small curd	Cottage/ricotta cheese	-0.868484	-0.430615	3
14201200	Cottage cheese, farmer's	Cottage/ricotta cheese	-0.861798	-0.438004	3
14201500	Cheese, Ricotta	Cottage/ricotta cheese	-0.885641	-0.450321	3
14202010	Cheese, cottage, with fruit	Cottage/ricotta cheese	0.156395	-0.062368	4
14202020	Cheese, cottage, with vegetables	Cottage/ricotta cheese	0.214831	-0.0417284	4
14203010	Cheese, cottage, dry curd	Cottage/ricotta cheese	-0.882664	-0.43151	3
14203020	Cheese, cottage, salted, dry curd	Cottage/ricotta cheese	-0.882942	-0.437809	3
14203510	Puerto Rican white cheese (queso del pais, blanco)	Cheese	-0.866435	-0.440606	3
14204010	Cheese, cottage, lowfat (1-2% fat)	Cottage/ricotta cheese	-0.791468	-0.377804	3
14204020	Cheese, cottage, lowfat, with fruit	Cottage/ricotta cheese	0.247993	-0.0381831	4
14301010	Cheese, cream	Cream cheese, sour cream, whipped cream	-0.586322	-0.282442	3
14303010	Cheese, cream, light or lite (formerly called Cream Cheese Lowfat)	Cream cheese, sour cream, whipped cream	-0.290453	-0.238055	3
14410100	Cheese, processed, American and Swiss blends	Cheese	-0.0279873	-0.136132	4
14410200	Cheese, processed, American or Cheddar type	Cheese	0.187542	-0.0515213	4
14410210	Cheese, processed, American or Cheddar type, low sodium	Cheese	-0.111393	-0.170969	4
14410300	Cheese, processed, American or Cheddar type, lowfat	Cheese	0.0355942	-0.125748	4
14410330	Cheese, processed cheese product, American or Cheddar type, reduced fat	Cheese	0.123956	-0.0544472	4
14410350	Cheese, processed, American or Cheddar type, nonfat or fat free	Cheese	0.0404107	0.0630421	4
14410380	Cheese, processed cream cheese product, nonfat or fat free	Cheese	-0.0189412	-0.0179909	4
14410400	Cheese, processed, Swiss	Cheese	-0.0962036	-0.170368	4
14410420	Cheese, processed, Swiss, lowfat	Cheese	0.0135453	-0.131374	4
14410500	Cheese, processed cheese food	Cheese	0.269887	-0.0476405	4
14410600	Cheese, processed, with vegetables	Cheese	0.0284728	-0.119989	4
14410620	Cheese, processed, with wine	Cheese	0.272724	-0.0450533	4
14420000	Cheese spread, NFS	Cheese	0.408469	-0.00578852	4
14420100	Cheese spread, American or Cheddar cheese base	Cheese	0.408469	-0.00578852	4
14420160	Cheese spread, Swiss cheese base	Cheese	0.408469	-0.00578852	4
14420200	Cheese spread, cream cheese, regular	Cream cheese, sour cream, whipped cream	0.0369038	-0.0746419	4
14420210	Cheese spread, cream cheese, light or lite	Cream cheese, sour cream, whipped cream	-0.290453	-0.238055	4
14420300	Cheese spread, pressurized can	Cheese	0.408469	-0.00578852	4
14502010	Imitation cheese, American or cheddar type	Cheese	0.150883	-0.0802181	4
14502040	Imitation cheese, American or cheddar type, low cholesterol	Cheese	-0.0075093	-0.120148	4
14504010	Imitation mozzarella cheese	Cheese	0.197972	-0.0304921	4
14610520	Cheese with nuts	Cheese	-0.755995	-0.409846	3
21401400	Beef, roast, canned	Beef, excludes ground	-0.814094	-0.33738	3
21416150	Corned beef, canned, ready-to-eat	Cold cuts and cured meats	-0.282719	-0.250177	3
21500300	Ground beef patty, cooked (for fast food sandwiches)	Ground beef	-0.0758272	-0.0119042	4
21601000	Beef, bacon, cooked	Bacon	-0.722198	-0.390618	3
21602000	Beef, dried, chipped, uncooked	Cold cuts and cured meats	-0.807969	-0.401979	3
21602100	Beef jerky	Cold cuts and cured meats	0.25521	-0.0332916	4
21603000	Beef, pastrami (beef, smoked, spiced)	Cold cuts and cured meats	-0.840567	-0.43247	3
21701000	Beef, baby food, NS as to strained or junior	Baby food: meat and dinners	-0.907208	-0.465557	3
21701010	Beef, baby food, strained	Baby food: meat and dinners	-0.907208	-0.465557	3
21701020	Beef, baby food, junior	Baby food: meat and dinners	-0.907208	-0.465557	3
22002800	Pork jerky	Cold cuts and cured meats	0.25521	-0.0332916	4
22107000	Pork chop, smoked or cured, cooked, NS as to fat eaten	Cold cuts and cured meats	-0.901874	-0.468661	3
22107010	Pork chop, smoked or cured, cooked, lean and fat eaten	Cold cuts and cured meats	-0.901874	-0.468661	3
22107020	Pork chop, smoked or cured, cooked, lean only eaten	Cold cuts and cured meats	-0.898427	-0.464507	3
22421010	Pork roast, smoked or cured, cooked, lean and fat eaten	Cold cuts and cured meats	-0.829462	-0.443397	3
22421020	Pork roast, smoked or cured, cooked, lean only eaten	Cold cuts and cured meats	-0.888443	-0.459542	3
22431000	Pork roll, cured, fried	Cold cuts and cured meats	-0.438867	-0.301551	3
22501010	Canadian bacon, cooked	Cold cuts and cured meats	-0.870707	-0.451706	3
22600100	Bacon, NS as to type of meat, cooked	Bacon	-0.915107	-0.473619	3
22600200	Pork bacon, NS as to fresh, smoked or cured, cooked	Bacon	-0.915107	-0.473619	3
22601000	Pork bacon, smoked or cured, cooked	Bacon	-0.915107	-0.473619	3
22601040	Bacon or side pork, fresh, cooked	Bacon	-0.915107	-0.473619	3
22602010	Pork bacon, smoked or cured, lower sodium	Bacon	-0.880805	-0.459389	3
22621000	Salt pork, cooked	Bacon	-0.618443	-0.193578	3
22621100	Fat back, cooked	Butter and animal fats	-0.543746	0.594849	1
22704010	Pork, cracklings, cooked	Pork	-0.915107	-0.473619	3
22707020	Pork, pig's feet, pickled	Pork	-0.89427	-0.460469	3
22709010	Pork skin, rinds, deep-fried	Pork	-0.726597	-0.363161	3
22810010	Ham, baby food, strained	Baby food: meat and dinners	-0.750149	-0.363186	3
22820000	Meat stick, baby food	Baby food: meat and dinners	0.297188	-0.0393645	4
23322100	Deer bologna	Cold cuts and cured meats	0.375002	-0.00675402	4
23410010	Lamb, baby food, strained	Baby food: meat and dinners	-0.836916	-0.409664	3
23420010	Veal, baby food, strained	Baby food: meat and dinners	-0.821617	-0.361637	3
24198570	Chicken, canned, meat only	Chicken, whole pieces	-0.868626	-0.44055	3
24198740	Chicken nuggets	Chicken patties, nuggets and tenders	0.277157	-0.0392988	4
24201500	Turkey, light or dark meat, smoked, cooked, NS as to skin eaten	Turkey, duck, other poultry	-0.895148	-0.464071	3
24201520	Turkey, light or dark meat, smoked, cooked, skin not eaten	Turkey, duck, other poultry	-0.866058	-0.449859	3
24202120	Turkey, drumstick, smoked, cooked, skin eaten	Turkey, duck, other poultry	-0.877043	-0.456293	3
24203120	Turkey, wing, smoked, cooked, skin eaten	Turkey, duck, other poultry	-0.826618	-0.428929	3
24208500	Turkey bacon, cooked	Bacon	-0.77868	-0.417584	3
24701010	Chicken, baby food, strained	Baby food: meat and dinners	-0.857061	-0.422921	3
24701020	Chicken, baby food, junior	Baby food: meat and dinners	-0.814378	-0.385857	3
24703000	Turkey, baby food, NS as to strained or junior	Baby food: meat and dinners	-0.915107	-0.473619	3
24703010	Turkey, baby food, strained	Baby food: meat and dinners	-0.913152	-0.472785	3
24703020	Turkey, baby food, junior	Baby food: meat and dinners	-0.909648	-0.467366	3
24705010	Chicken stick, baby food	Baby food: meat and dinners	0.177696	-0.0713375	4
24706010	Turkey stick, baby food	Baby food: meat and dinners	0.121464	-0.0582775	4
25112200	Liver paste or pate, chicken	Liver and organ meats	-0.795699	-0.404631	3
25210110	Frankfurter, wiener, or hot dog, NFS	Frankfurters	0.35517	-0.012514	4
25210150	Frankfurter or hot dog, cheese-filled	Frankfurters	0.283488	-0.0466356	4
25210210	Frankfurter or hot dog, beef	Frankfurters	0.35517	-0.012514	4
25210220	Frankfurter or hot dog, beef and pork	Frankfurters	0.360973	-0.0197025	4
25210250	Frankfurter or hot dog, meat and poultry, fat free	Frankfurters	0.0656862	0.00158678	4
25210280	Frankfurter or hot dog, meat and poultry	Frankfurters	0.328737	-0.0279581	4
25210310	Frankfurter or hot dog, chicken	Frankfurters	0.18084	-0.0718594	4
25210410	Frankfurter or hot dog, turkey	Frankfurters	0.16452	-0.0756903	4
25210510	Frankfurter or hot dog, low salt	Frankfurters	0.285263	-0.0220214	4
25210610	Frankfurter or hot dog, beef, lowfat	Frankfurters	0.204862	-0.0554239	4
25210700	Frankfurter or hot dog, meat & poultry, lowfat	Frankfurters	0.128994	-0.0767307	4
25220010	Cold cut, NFS	Cold cuts and cured meats	0.271235	-0.0446971	4
25220100	Beef sausage, NFS	Sausages	0.380664	-0.00850393	4
25220110	Beef sausage, brown and serve, links, cooked	Sausages	0.28122	-0.0192753	4
25220120	Beef sausage, smoked, stick	Sausages	0.0612505	-0.114288	4
25220130	Beef sausage, smoked	Sausages	0.381349	-0.00845954	4
25220140	Beef sausage, fresh, bulk, patty or link, cooked	Sausages	0.212682	-0.033645	4
25220150	Beef sausage with cheese, smoked	Sausages	0.284231	-0.024108	4
25220210	Blood sausage	Sausages	0.188073	-0.0430582	4
25220310	Bockwurst	Sausages	0.220969	-0.0539507	4
25220350	Bratwurst, pork, cooked	Sausages	0.32333	-0.0280828	4
25220360	Bratwurst, with cheese	Sausages	0.240297	-0.0405731	4
25220370	Bratwurst, beef, cooked_x000D_	Sausages	0.32333	-0.0280828	4
25220390	Bologna, beef, lowfat	Cold cuts and cured meats	0.197474	-0.0680019	4
25220400	Bologna, pork and beef	Cold cuts and cured meats	0.397116	-0.00668321	4
25220410	Bologna, NFS	Cold cuts and cured meats	0.397116	-0.00668321	4
25220420	Bologna, Lebanon	Cold cuts and cured meats	-0.0686264	-0.110755	4
25220430	Bologna, beef	Cold cuts and cured meats	0.375002	-0.00675402	4
25220440	Bologna, turkey	Cold cuts and cured meats	0.288584	-0.0315632	4
25220450	Bologna ring, smoked	Cold cuts and cured meats	0.397116	-0.00668321	4
25220460	Bologna, pork	Cold cuts and cured meats	0.220045	-0.0664041	4
25220470	Bologna, beef, lower sodium	Cold cuts and cured meats	0.340395	-0.0211589	4
25220480	Bologna, chicken, beef, and pork	Cold cuts and cured meats	0.35472	-0.0168699	4
25220490	Bologna, with cheese	Cold cuts and cured meats	0.281085	-0.0256111	4
25220500	Bologna, beef and pork, lowfat	Cold cuts and cured meats	0.274737	-0.0480311	4
25220510	Capicola	Cold cuts and cured meats	0.373265	-0.0089667	4
25220610	Cervelat, soft	Sausages	0.341131	-0.0226282	4
25220650	Chicken and beef sausage, smoked	Sausages	0.105192	-0.0810975	4
25220710	Chorizos	Sausages	0.165996	-0.0777653	4
25220910	Head cheese	Cold cuts and cured meats	0.133062	-0.0631994	4
25221110	Knockwurst	Sausages	0.361663	-0.0183665	4
25221210	Mortadella	Cold cuts and cured meats	0.337786	-0.0289853	4
25221250	Pepperoni	Cold cuts and cured meats	0.0946849	-0.0901422	4
25221310	Polish sausage	Sausages	0.3835	-0.0124743	4
25221350	Italian sausage	Sausages	0.229351	-0.0645623	4
25221400	Sausage (not cold cut), NFS	Sausages	0.350685	-0.0181877	4
25221410	Pork sausage, fresh, bulk, patty or link, cooked	Sausages	0.350685	-0.0181877	4
25221420	Pork sausage, brown and serve, cooked	Sausages	0.263526	-0.0288482	4
25221430	Pork sausage, country style, fresh, cooked	Sausages	0.350685	-0.0181877	4
25221450	Pork sausage rice links, brown and serve, cooked	Sausages	0.273379	-0.0497172	4
25221460	Pork and beef sausage	Sausages	0.320035	-0.032365	4
25221470	Pork and beef sausage, brown and serve, cooked	Sausages	0.320035	-0.032365	4
25221480	Mettwurst	Sausages	0.3835	-0.0124743	4
25221500	Salami, NFS	Cold cuts and cured meats	0.267682	-0.051484	4
25221510	Salami, soft, cooked	Cold cuts and cured meats	0.267682	-0.051484	4
25221520	Salami, dry or hard	Cold cuts and cured meats	0.172971	-0.0847458	4
25221530	Salami, beef	Cold cuts and cured meats	0.254685	-0.0490121	4
25221610	Scrapple, cooked	Sausages	0.284474	-0.0353738	4
25221650	Smoked link sausage, pork	Sausages	0.337099	-0.0257818	4
25221660	Smoked link sausage, pork and beef	Sausages	0.304416	-0.0251425	4
25221680	Smoked sausage, pork	Sausages	0.337099	-0.0257818	4
25221710	Souse	Cold cuts and cured meats	0.0938339	-0.068777	4
25221810	Thuringer	Sausages	0.341131	-0.0226282	4
25221840	Turkey breakfast sausage, bulk, patty or link, cooked	Sausages	0.146489	-0.0789282	4
25221850	Turkey sausage, smoked	Sausages	0.246845	-0.042209	4
25221860	Turkey sausage, reduced fat, brown and serve, cooked	Sausages	0.1034	-0.0890192	4
25221870	Turkey and pork sausage, fresh, bulk, patty or link, cooked	Sausages	0.0490983	-0.121126	4
25221880	Turkey, pork, and beef sausage, reduced fat, smoked	Sausages	-0.0012943	-0.136198	4
25221890	Turkey, pork, and beef sausage, lowfat, smoked	Sausages	0.208163	-0.0382993	4
25221910	Vienna sausage, canned	Sausages	0.258444	-0.037274	4
25221950	Pickled sausage	Sausages	0.157841	-0.0886047	4
25230110	Luncheon meat, NFS	Cold cuts and cured meats	0.317983	-0.0339924	4
25230210	Ham, sliced, prepackaged or deli, luncheon meat	Cold cuts and cured meats	0.373265	-0.0089667	4
25230220	Ham, sliced, low salt, prepackaged or deli, luncheon meat	Cold cuts and cured meats	-0.397566	-0.290992	4
25230230	Ham, sliced, extra lean, prepackaged or deli, luncheon meat	Cold cuts and cured meats	0.373265	-0.0089667	4
25230310	Chicken or turkey loaf, prepackaged or deli, luncheon meat	Cold cuts and cured meats	0.105434	-0.0375201	4
25230410	Ham loaf, luncheon meat	Cold cuts and cured meats	0.384632	-0.0130845	4
25230430	Ham and cheese loaf	Cold cuts and cured meats	0.193065	-0.0759096	4
25230450	Honey loaf	Cold cuts and cured meats	0.195058	-0.0615311	4
25230510	Ham, luncheon meat, chopped, minced, pressed, spiced, not canned	Cold cuts and cured meats	0.162595	-0.0875568	4
25230520	Ham, luncheon meat, chopped, minced, pressed, spiced, lowfat, not canned	Cold cuts and cured meats	0.373265	-0.0089667	4
25230530	Ham and pork, luncheon meat, chopped, minced, pressed, spiced, canned	Cold cuts and cured meats	0.272774	-0.0435705	4
25230540	Ham, pork and chicken, luncheon meat, chopped, minced, pressed, spiced, canned	Cold cuts and cured meats	0.119563	-0.0997216	4
25230550	Ham, pork, and chicken, luncheon meat, chopped, minced, pressed, spiced, canned, reduced sodium	Cold cuts and cured meats	0.325262	-0.0255574	4
25230560	Liverwurst	Cold cuts and cured meats	0.150133	-0.0494968	4
25230610	Luncheon loaf (olive, pickle, or pimiento)	Cold cuts and cured meats	0.335142	-0.0141014	4
25230710	Sandwich loaf, luncheon meat	Cold cuts and cured meats	0.282246	-0.040258	4
25230790	Turkey ham, sliced, extra lean, prepackaged or deli, luncheon meat	Cold cuts and cured meats	0.0324406	-0.107467	4
25230800	Turkey ham	Cold cuts and cured meats	0.0949061	-0.0888942	4
25230810	Veal loaf	Cold cuts and cured meats	0.288941	-0.0352235	4
25230820	Turkey pastrami	Cold cuts and cured meats	0.158378	-0.0653577	4
25230840	Turkey salami	Cold cuts and cured meats	-0.0957142	-0.175247	4
25230900	Turkey or chicken breast, prepackaged or deli, luncheon meat	Cold cuts and cured meats	0.242541	-0.0176803	4
25230905	Turkey or chicken breast, low salt, prepackaged or deli, luncheon meat	Cold cuts and cured meats	0.18964	-0.0304881	4
25231110	Beef, sliced, prepackaged or deli, luncheon meat	Cold cuts and cured meats	-0.0630126	-0.119953	4
25231150	Corned beef, pressed	Cold cuts and cured meats	-0.282719	-0.250177	4
25240000	Meat spread or potted meat, NFS	Cold cuts and cured meats	0.384632	-0.0130845	4
25240110	Chicken salad spread	Cold cuts and cured meats	0.155152	-0.0616557	4
25240210	Ham, deviled or potted	Cold cuts and cured meats	0.384632	-0.0130845	4
25240220	Ham salad spread	Cold cuts and cured meats	0.256713	-0.0460884	4
25240310	Roast beef spread	Cold cuts and cured meats	0.326955	-0.0249218	4
25240320	Corned beef spread	Cold cuts and cured meats	-0.282719	-0.250177	4
26100170	Fish, NS as to type, dried	Fish	-0.913279	-0.471243	3
26100180	Fish, NS as to type, canned	Fish	-0.869501	-0.347131	3
26100190	Fish, NS as to type, smoked	Fish	-0.903897	-0.451781	3
26100210	Fish stick, patty, or fillet, NS as to type, cooked, NS as to cooking method	Fish	0.408989	-0.00277374	4
26100220	Fish stick, patty, or fillet, NS as to type, baked or broiled	Fish	0.408989	-0.00277374	4
26100230	Fish stick, patty, or fillet, NS as to type, breaded or battered, baked	Fish	0.408989	-0.00277374	4
26100240	Fish stick, patty, or fillet, NS as to type, floured or breaded, fried	Fish	0.404807	-0.00390821	4
26100250	Fish stick, patty, or fillet, NS as to type, battered, fried	Fish	0.40225	-0.00374782	4
26101110	Anchovy, cooked, NS as to cooking method	Fish	-0.914633	-0.473452	3
26101180	Anchovy, canned	Fish	-0.914633	-0.473452	3
26109170	Cod, dried, salted	Fish	-0.913279	-0.471243	3
26109180	Cod, dried, salted, salt removed in water	Fish	-0.890083	-0.409944	3
26119110	Herring, cooked, NS as to cooking method	Fish	-0.843022	-0.433732	3
26119180	Herring, pickled	Fish	-0.843022	-0.433732	3
26119190	Herring, smoked, kippered	Fish	-0.911282	-0.467457	3
26121180	Mackerel, canned	Fish	-0.898582	-0.43846	3
26137170	Salmon, dried	Fish	-0.8803	-0.412169	3
26137180	Salmon, canned	Fish	-0.860543	-0.352531	3
26137190	Salmon, smoked	Fish	-0.887587	-0.444098	3
26139180	Sardines, canned in oil	Fish	-0.883702	-0.456336	3
26139190	Sardines, skinless, boneless, packed in water	Fish	-0.911282	-0.467457	3
26151190	Trout, smoked	Fish	-0.845233	-0.384903	3
26153170	Tuna, fresh, dried	Fish	-0.883924	-0.37074	3
26155110	Tuna, canned, NS as to oil or water pack	Fish	-0.836815	-0.374016	3
26155190	Tuna, canned, water pack	Fish	-0.904601	-0.447909	3
26211100	Roe, sturgeon	Fish	-0.838628	-0.367576	3
26213170	Squid, dried	Shellfish	-0.872021	-0.433073	3
26213190	Squid, canned	Shellfish	-0.866853	-0.31998	3
26303180	Clams, canned	Shellfish	-0.875582	-0.317937	3
26305180	Crab, canned	Shellfish	-0.820057	-0.28353	3
26315180	Oysters, canned	Shellfish	-0.80124	-0.127376	3
26315190	Oysters, smoked	Shellfish	-0.841741	-0.325251	3
26319170	Shrimp, dried	Shellfish	-0.888299	-0.443257	3
26319180	Shrimp, canned	Shellfish	-0.88192	-0.414176	3
27601000	Beef stew, baby food, toddler	Baby food: meat and dinners	-0.84049	-0.441179	3
27610100	Beef and egg noodles, baby food, NS as to strained or junior	Baby food: meat and dinners	-0.88676	-0.46313	3
27610110	Beef and egg noodles, baby food, strained	Baby food: meat and dinners	-0.853092	-0.447817	3
27610120	Beef and egg noodles, baby food, junior	Baby food: meat and dinners	-0.834049	-0.44078	3
27610710	Beef with vegetables, baby food, strained	Baby food: meat and dinners	-0.624688	-0.338756	3
27610730	Beef with vegetables, baby food, toddler	Baby food: meat and dinners	-0.790601	-0.413761	3
27640050	Chicken and rice dinner, baby food, strained	Baby food: meat and dinners	-0.843742	-0.426471	3
27640100	Chicken noodle dinner, baby food, NS as to strained or junior	Baby food: meat and dinners	-0.89896	-0.467435	3
27640110	Chicken noodle dinner, baby food, strained	Baby food: meat and dinners	-0.838965	-0.443616	3
27640120	Chicken noodle dinner, baby food, junior	Baby food: meat and dinners	-0.889094	-0.460463	3
27640810	Chicken, noodles, and vegetables, baby food, toddler	Baby food: meat and dinners	-0.767096	-0.419211	3
27641000	Chicken stew, baby food, toddler	Baby food: meat and dinners	-0.661047	-0.36586	3
27642100	Turkey, rice and vegetables, baby food, NS as to strained or junior	Baby food: meat and dinners	-0.912501	-0.472267	3
27642110	Turkey, rice and vegetables, baby food, strained	Baby food: meat and dinners	-0.903661	-0.466157	3
27642120	Turkey, rice and vegetables, baby food, junior	Baby food: meat and dinners	-0.900275	-0.466784	3
27642130	Turkey, rice, and vegetables, baby food, toddler	Baby food: meat and dinners	-0.564411	-0.340069	3
27644110	Chicken soup, baby food	Baby food: meat and dinners	-0.810585	-0.414608	3
28101000	Frozen dinner, NFS	Meat mixed dishes	0.411905	-0.00466718	4
28110000	Beef dinner, NFS (frozen meal)	Meat mixed dishes	0.410711	-0.0038818	4
28110120	Beef with potatoes (frozen meal, large meat portion)	Meat mixed dishes	0.362483	-0.0115511	4
28110150	Beef with vegetable (diet frozen meal)	Meat mixed dishes	0.30109	-0.0289187	4
28110200	Sirloin, chopped, dinner, NFS (frozen meal)	Meat mixed dishes	0.414492	-0.00357213	4
28110220	Sirloin, chopped, with gravy, mashed potatoes, vegetable (frozen meal)	Meat mixed dishes	0.412766	-0.0034068	4
28110250	Sirloin tips with gravy, potatoes, vegetable (frozen meal)	Meat mixed dishes	0.332481	-0.0258481	4
28110270	Sirloin beef with gravy, potatoes, vegetable (frozen meal)	Meat mixed dishes	0.355947	-0.0158601	4
28110300	Salisbury steak dinner, NFS (frozen meal)	Meat mixed dishes	0.410711	-0.0038818	4
28110310	Salisbury steak with gravy, potatoes, vegetable (frozen meal)	Meat mixed dishes	0.410711	-0.0038818	4
28110330	Salisbury steak with gravy, whipped potatoes, vegetable, dessert (frozen meal)	Meat mixed dishes	0.414202	-0.00385671	4
28110340	Salisbury steak with gravy, potatoes, vegetable, soup or macaroni and cheese, dessert (frozen meal)	Meat mixed dishes	0.404386	-0.00392879	4
28110350	Salisbury steak with gravy, potatoes, vegetable, dessert (frozen meal, large meat portion)	Meat mixed dishes	0.399439	-0.00546097	4
28110370	Salisbury steak with gravy, macaroni and cheese, vegetable (frozen meal)	Meat mixed dishes	0.405916	-0.00634781	4
28110380	Salisbury steak with gravy, macaroni and cheese (frozen meal)	Meat mixed dishes	0.413956	-0.00433785	4
28110390	Salisbury steak, potatoes, vegetable, dessert (diet frozen meal)	Meat mixed dishes	0.328027	-0.0276796	4
28110510	Beef, sliced, with gravy, potatoes, vegetable (frozen meal)	Meat mixed dishes	0.324826	-0.0242228	4
28110620	Beef short ribs, boneless, with barbecue sauce, potatoes, vegetable (frozen meal)	Meat mixed dishes	0.396403	-0.00377055	4
28110640	Meatballs, Swedish, in sauce, with noodles (frozen meal)	Meat mixed dishes	0.395961	-0.00976983	4
28110660	Meatballs, Swedish, in gravy, with noodles (diet frozen meal)	Meat mixed dishes	0.396692	-0.00714441	4
28111010	Corned beef hash with apple slices, vegetable (frozen meal)	Meat mixed dishes	0.380156	-0.0108245	4
28113110	Salisbury steak, baked, with tomato sauce, vegetable (diet frozen meal)	Meat mixed dishes	0.381545	-0.0102501	4
28113140	Beef with spaetzle or rice, vegetable (frozen meal)	Meat mixed dishes	0.382244	-0.00961567	4
28120310	Pork with rice, vegetable, in soy-based sauce (diet frozen meal)	Stir-fry and soy-based sauce mixtures	0.343685	-0.0195869	4
28130000	Veal dinner, NFS (frozen meal)	Meat mixed dishes	0.418196	-0.00313029	4
28133110	Veal, breaded, with spaghetti, in tomato sauce (frozen meal)	Meat mixed dishes	0.418196	-0.00313029	4
28133210	Veal parmigiana with vegetable (diet frozen meal)	Meat mixed dishes	0.307064	-0.0220695	4
28133220	Veal with peppers in sauce, rice (diet frozen meal)	Meat mixed dishes	0.361392	-0.0142721	4
28133340	Veal parmigiana with vegetable, fettuccine alfredo, dessert (frozen meal)	Meat mixed dishes	0.417985	-0.00300736	4
28140100	Chicken dinner, NFS (frozen meal)	Poultry mixed dishes	0.415232	-0.00417605	4
28140150	Chicken divan (frozen meal)	Poultry mixed dishes	0.370721	-0.0105338	4
28140250	Chicken, boneless, with gravy, dressing, rice, vegetable, dessert (frozen meal, large meat portion)	Poultry mixed dishes	0.404324	-0.00561187	4
28140320	Chicken and noodles with vegetable, dessert (frozen meal)	Poultry mixed dishes	0.40675	-0.0058715	4
28140710	Chicken, fried, with potatoes, vegetable (frozen meal)	Poultry mixed dishes	0.402533	-0.00667636	4
28140720	Chicken patty, or nuggets, boneless, breaded, potatoes, vegetable (frozen meal)	Poultry mixed dishes	0.379027	-0.0092409	4
28140730	Chicken patty, breaded, with tomato sauce and cheese, fettuccine alfredo, vegetable (frozen meal)	Poultry mixed dishes	0.409616	-0.00455661	4
28140740	Chicken patty, or nuggets, boneless, breaded, with pasta and tomato sauce, fruit, dessert (frozen meal)	Poultry mixed dishes	0.412852	-0.00404466	4
28140810	Chicken, fried, with potatoes, vegetable, dessert (frozen meal)	Poultry mixed dishes	0.415232	-0.00417605	4
28140910	Chicken, fried, with potatoes, vegetable, cornbread, dessert (frozen meal)	Poultry mixed dishes	0.41529	-0.00386726	4
28140920	Chicken, fried, with potatoes, vegetable, vegetable soup, dessert (frozen meal)	Poultry mixed dishes	0.412207	-0.00481092	4
28141010	Chicken, fried, with potatoes, vegetable, dessert (frozen meal, large meat portion)	Poultry mixed dishes	0.393774	-0.00947872	4
28141050	Chicken patty parmigiana, breaded, with vegetable (diet frozen meal)	Poultry mixed dishes	0.389263	-0.00945448	4
28141201	Teriyaki chicken with rice and vegetable (diet frozen meal)	Stir-fry and soy-based sauce mixtures	0.29386	-0.0297232	4
28141250	Chicken with rice-vegetable mixture (diet frozen meal)	Poultry mixed dishes	0.298776	-0.037992	4
28141300	Chicken with rice and vegetable, reduced fat and sodium (diet frozen meal)	Poultry mixed dishes	0.382522	-0.0120602	4
28141600	Chicken a la king with rice (frozen meal)	Poultry mixed dishes	0.407862	-0.00454567	4
28141610	Chicken and vegetables in cream or white sauce (diet frozen meal)	Poultry mixed dishes	0.307654	-0.0282105	4
28141630	Chicken cordon bleu with vegetable, rice (frozen meal)	Poultry mixed dishes	0.412861	-0.00501266	4
28141640	Chicken kiev with rice-vegetable mixture (frozen meal)	Poultry mixed dishes	0.396904	-0.00869406	4
28141650	Chicken and vegetables au gratin with rice-vegetable mixture (diet frozen entree)	Poultry mixed dishes	0.375945	-0.0121134	4
28143010	Chicken and vegetable entree with rice, Oriental (frozen meal)	Poultry mixed dishes	0.414187	-0.0031027	4
28143020	Chicken and vegetable entree with rice, Oriental (diet frozen meal)	Poultry mixed dishes	0.324908	-0.00745085	4
28143030	Chicken and vegetable entree, oriental (diet frozen meal)	Poultry mixed dishes	0.313718	-0.026966	4
28143040	Chicken chow mein with rice (diet frozen meal)	Fried rice and lo/chow mein	0.382581	-0.0115157	4
28143050	Chicken chow mein with rice, reduced fat and sodium (diet frozen meal)	Fried rice and lo/chow mein	0.400497	-0.008222	4
28143080	Chicken with noodles and cheese sauce (diet frozen meal)	Poultry mixed dishes	0.346413	0.00380959	4
28143110	Chicken cacciatore with noodles (diet frozen meal)	Poultry mixed dishes	0.404259	-0.00660601	4
28143130	Chicken and vegetable entree with noodles (frozen meal)	Poultry mixed dishes	0.411342	-0.00448625	4
28143150	Chicken and vegetable entree with noodles (diet frozen meal)	Poultry mixed dishes	0.405086	-0.00611707	4
28143170	Chicken in cream sauce with noodles and vegetable (frozen meal)	Poultry mixed dishes	0.400513	-0.00804234	4
28143180	Chicken in butter sauce with potatoes and vegetable (diet frozen meal)	Poultry mixed dishes	0.204437	-0.00967824	4
28143190	Chicken in mushroom sauce, white and wild rice, vegetable (frozen meal)	Poultry mixed dishes	0.397366	-0.00788617	4
28143200	Chicken in soy-based sauce, rice and vegetables (frozen meal)	Stir-fry and soy-based sauce mixtures	0.314532	-0.0137162	4
28143210	Chicken in orange sauce with almond rice (diet frozen meal)	Stir-fry and soy-based sauce mixtures	0.330345	-0.0237405	4
28143220	Chicken in barbecue sauce, with rice, vegetable and dessert, reduced fat and sodium (diet frozen meal)	Poultry mixed dishes	0.380887	-0.00932868	4
28144100	Chicken and vegetable entree with noodles and cream sauce (frozen meal)	Poultry mixed dishes	0.331132	-0.0099493	4
28145000	Turkey dinner, NFS (frozen meal)	Poultry mixed dishes	0.410037	-0.00480245	4
28145100	Turkey with dressing, gravy, vegetable and fruit (diet frozen meal)	Poultry mixed dishes	0.392965	-0.00399578	4
28145110	Turkey with vegetable, stuffing (diet frozen meal)	Poultry mixed dishes	0.338706	-0.0241451	4
28145210	Turkey with gravy, dressing, potatoes, vegetable (frozen meal)	Poultry mixed dishes	0.410037	-0.00480245	4
28145610	Turkey with gravy, dressing, potatoes, vegetable, dessert (frozen meal, large meat portion)	Poultry mixed dishes	0.405584	-0.00423374	4
28145710	Turkey tetrazzini (frozen meal)	Poultry mixed dishes	0.414014	-0.00402907	4
28150000	Fish dinner, NFS (frozen meal)	Seafood mixed dishes	0.401074	-0.00513412	4
28150210	Haddock with chopped spinach (diet frozen meal)	Seafood mixed dishes	0.332566	-0.0143207	4
28150220	Flounder with chopped broccoli (diet frozen meal)	Seafood mixed dishes	0.269679	-0.00488361	4
28150230	Turbot with vegetable (diet frozen meal)	Seafood mixed dishes	0.210964	-0.0428236	4
28150240	Sole with vegetable (diet frozen meal)	Seafood mixed dishes	0.191844	0.0176463	4
28150370	Flounder in cream sauce with potatoes, carrots (diet frozen meal)	Seafood mixed dishes	0.326942	-0.0224371	4
28150510	Fish in lemon-butter sauce with starch item, vegetable (frozen meal)	Seafood mixed dishes	0.401694	-0.00690435	4
28150650	Fish, breaded, or fish sticks, with pasta, vegetable and dessert (frozen meal)	Seafood mixed dishes	0.411692	-0.00335321	4
28150810	Scallops with potatoes, vegetable (frozen meal)	Seafood mixed dishes	0.380735	-0.00693056	4
28150910	Shrimp with potatoes, vegetable (frozen meal)	Seafood mixed dishes	0.371759	-0.0148488	4
28152030	Seafood newburg with rice, vegetable (frozen meal)	Seafood mixed dishes	0.357265	-0.0158356	4
28152050	Shrimp with rice, vegetable (frozen meal)	Seafood mixed dishes	0.354947	-0.0139506	4
28153010	Shrimp and clams in tomato-based sauce, with noodles (frozen meal)	Seafood mixed dishes	0.393967	-0.00506956	4
28154010	Shrimp and vegetables in sauce with noodles (diet frozen meal)	Seafood mixed dishes	0.390794	-0.0102418	4
28160300	Meat loaf dinner, NFS (frozen meal)	Meat mixed dishes	0.415809	-0.00368425	4
28160310	Meat loaf with potatoes, vegetable (frozen meal)	Meat mixed dishes	0.415809	-0.00368425	4
28160650	Stuffed green pepper (frozen meal)	Vegetable mixed dishes	0.360747	-0.0167008	4
28160660	Stuffed green pepper (diet frozen meal)	Vegetable mixed dishes	0.376563	-0.00862997	4
28160710	Stuffed cabbage, with meat and tomato sauce (diet frozen meal)	Meat mixed dishes	0.301478	-0.0347843	4
28160810	Livers, chicken, with vegetable (diet frozen meal)	Poultry mixed dishes	0.124192	0.0281514	4
31107000	Egg, whole, pickled	Eggs and omelets	-0.718855	-0.180758	3
31203000	Quail egg, canned	Eggs and omelets	-0.864082	-0.394362	3
35001000	Scrambled eggs, sausage, hash brown potatoes (frozen meal)	Meat mixed dishes	0.373918	-0.00850095	4
35002000	Scrambled eggs, bacon, home fried potatoes (frozen meal)	Meat mixed dishes	0.361035	-0.0110361	4
35003000	Scrambled eggs, sausage, pancakes (frozen meal)	Meat mixed dishes	0.390565	-0.00628482	4
41480000	Tofu, frozen dessert, flavors other than chocolate	Ice cream and frozen dairy desserts	0.265764	-0.0364582	4
41480010	Tofu, frozen dessert, chocolate	Ice cream and frozen dairy desserts	0.275981	-0.0235064	4
41502000	Beans and franks, frozen dinner	Meat mixed dishes	0.381689	-0.00947813	4
41812450	Vegetarian chili (made with meat substitute)	Processed soy products	0.243929	0.00789667	4
42101350	Almonds, honey-roasted	Nuts and seeds	-0.888283	-0.433491	3
42104500	Cashew nuts, honey-roasted	Nuts and seeds	-0.826394	-0.428972	3
42106020	Coconut meat, dried, sweetened	Nuts and seeds	-0.691631	-0.355706	3
42110300	Mixed nuts, honey-roasted, with peanuts	Nuts and seeds	-0.855906	-0.439985	3
42111500	Peanuts, honey-roasted	Nuts and seeds	-0.875746	-0.446576	3
42116100	Walnuts, honey-roasted	Nuts and seeds	-0.640476	-0.136269	3
42401010	Coconut milk (liquid expressed from grated coconut meat, water added)	Milk substitutes	-0.384968	0.188116	2
42402010	Coconut cream (liquid expressed from grated coconut meat), canned, sweetened	Milk substitutes	-0.635412	-0.336408	3
42403010	Coconut water (liquid from coconuts)	Fruit drinks	-0.665585	0.59774	1
42404010	Coconut water, canned or bottled	Fruit drinks	-0.762083	0.0185745	3
44101000	Carob powder or flour	Not included in a food category	-0.512248	0.711435	1
44201000	Carob chips	Candy not containing chocolate	0.317639	0.0140104	4
44202000	Carob syrup	Jams, syrups, toppings	-0.0504573	0.207423	4
50010000	Flour, white	Not included in a food category	-0.400987	0.677153	1
50020000	Flour, whole wheat	Not included in a food category	-0.54527	0.813949	1
50030000	Biscuit mix, dry	Not included in a food category	0.405954	0.000382093	4
51000100	Bread, NS as to major flour	Yeast breads	0.418492	-0.00302571	4
51000110	Bread, NS as to major flour, toasted	Yeast breads	0.418254	-0.0028215	4
51000200	Roll, NS as to major flour	Rolls and buns	0.417719	-0.00272186	4
51000300	Roll, hard, NS as to major flour	Rolls and buns	0.418014	-0.00285297	4
51000400	Roll, bran, NS as to type of bran	Rolls and buns	0.417097	-0.00308541	4
51101000	Bread, white	Yeast breads	0.417626	-0.00293673	4
51101010	Bread, white, toasted	Yeast breads	0.418254	-0.0028215	4
51102010	Bread, white with whole wheat swirl	Yeast breads	0.418076	-0.00302818	4
51102020	Bread, white with whole wheat swirl, toasted	Yeast breads	0.415187	-0.0016874	4
51105010	Bread, Cuban	Yeast breads	0.418225	-0.00297589	4
51105040	Bread, Cuban, toasted	Yeast breads	0.415937	-0.00262964	4
51107010	Bread, French or Vienna	Yeast breads	0.418225	-0.00297589	4
51107040	Bread, French or Vienna, toasted	Yeast breads	0.417097	-0.00308541	4
51108010	Focaccia, Italian flatbread, plain	Yeast breads	0.385717	-0.00366252	4
51108100	Naan, Indian flatbread	Yeast breads	0.380453	-0.0131794	4
51109010	Bread, Italian, Grecian, Armenian	Yeast breads	0.41724	-0.00254912	4
51109040	Bread, Italian, Grecian, Armenian, toasted	Yeast breads	0.417627	-0.00270105	4
51109100	Bread, pita	Yeast breads	0.390827	0.00973849	4
51109110	Bread, pita, toasted	Yeast breads	0.39954	0.00794829	4
51109150	Bread, pita with fruit	Yeast breads	0.367025	0.0150842	4
51111010	Bread, cheese	Yeast breads	0.411882	-0.00506989	4
51111040	Bread, cheese, toasted	Yeast breads	0.409243	-0.00609236	4
51113010	Bread, cinnamon	Yeast breads	0.417626	-0.00293673	4
51113100	Bread, cinnamon, toasted	Yeast breads	0.418254	-0.0028215	4
51115010	Bread, cornmeal and molasses	Yeast breads	0.417895	-0.00275086	4
51119010	Bread, egg, Challah	Yeast breads	0.392117	-0.00737652	4
51119040	Bread, egg, Challah, toasted	Yeast breads	0.389977	-0.0087087	4
51121010	Bread, garlic	Yeast breads	0.397243	-0.00656227	4
51121040	Bread, garlic, toasted	Yeast breads	0.402882	-0.00601468	4
51121110	Bread, onion	Yeast breads	0.412397	-0.00346921	4
51122000	Bread, reduced calorie and/or high fiber, white or NFS	Yeast breads	0.415152	-0.00182916	4
51122010	Bread, reduced calorie and/or high fiber, white or NFS, toasted	Yeast breads	0.415305	-0.00202519	4
51122100	Bread, reduced calorie and/or high fiber, white or NFS, with fruit and/or nuts	Yeast breads	0.416142	-0.00226856	4
51123010	Bread, high protein	Yeast breads	0.396018	0.00636377	4
51123020	Bread, high protein, toasted	Yeast breads	0.398767	0.00658973	4
51127010	Bread, potato	Yeast breads	0.343084	0.015305	4
51127020	Bread, potato, toasted	Yeast breads	0.345422	0.0163722	4
51129010	Bread, raisin	Yeast breads	0.418042	-0.00293426	4
51129020	Bread, raisin, toasted	Yeast breads	0.418162	-0.00280068	4
51133010	Bread, sour dough	Yeast breads	0.418225	-0.00297589	4
51133020	Bread, sour dough, toasted	Yeast breads	0.417097	-0.00308541	4
51134000	Bread, sweetpotato	Yeast breads	0.415586	-0.00376269	4
51135000	Bread, vegetable	Yeast breads	0.41594	-0.00334932	4
51135010	Bread, vegetable, toasted	Yeast breads	0.415554	-0.0031974	4
51140100	Bread, dough, fried	Yeast breads	0.417718	-0.00295755	4
51150000	Roll, white, soft	Rolls and buns	0.417719	-0.00272186	4
51150100	Roll, white, soft, toasted	Rolls and buns	0.416704	-0.00268517	4
51152000	Roll, white, soft, reduced calorie and/or high fiber	Rolls and buns	0.406188	-0.00239651	4
51153000	Roll, white, hard	Rolls and buns	0.418014	-0.00285297	4
51154510	Roll, diet	Rolls and buns	0.418225	-0.00297589	4
51154550	Roll, egg bread	Rolls and buns	0.413092	-0.00377751	4
51154600	Roll, cheese	Rolls and buns	0.417957	-0.00292608	4
51155000	Roll, French or Vienna	Rolls and buns	0.416291	-0.00221628	4
51156500	Roll, garlic	Rolls and buns	0.418225	-0.00297589	4
51157000	Roll, hoagie, submarine	Rolls and buns	0.417719	-0.00272186	4
51158100	Roll, Mexican, bolillo	Rolls and buns	0.38282	0.00739893	4
51159000	Roll, sour dough	Rolls and buns	0.418225	-0.00297589	4
51160000	Roll, sweet	Doughnuts, sweet rolls, pastries	0.418344	-0.003078	4
51160010	Roll, sweet, toasted	Doughnuts, sweet rolls, pastries	0.415586	-0.00376269	4
51160100	Roll, sweet, cinnamon bun, no frosting	Doughnuts, sweet rolls, pastries	0.418344	-0.003078	4
51160110	Roll, sweet, cinnamon bun, frosted	Doughnuts, sweet rolls, pastries	0.410275	-0.00384637	4
51161000	Roll, sweet, with fruit, no frosting	Doughnuts, sweet rolls, pastries	0.417928	-0.00308047	4
51161020	Roll, sweet, with fruit, frosted	Doughnuts, sweet rolls, pastries	0.418196	-0.00313029	4
51161030	Roll, sweet, with fruit, frosted, diet	Doughnuts, sweet rolls, pastries	0.415969	-0.00319493	4
51161050	Roll, sweet, with nuts, frosted	Doughnuts, sweet rolls, pastries	0.418048	-0.00318258	4
51161070	Roll, sweet, with fruit, frosted, fat free	Doughnuts, sweet rolls, pastries	0.247704	0.0339853	4
51161100	Roll, sweet, with fruit and nuts, no frosting	Doughnuts, sweet rolls, pastries	0.417513	-0.00308294	4
51161150	Roll, sweet, with fruit and nuts, frosted	Doughnuts, sweet rolls, pastries	0.418048	-0.00318258	4
51161200	Roll, sweet, with nuts, no frosting	Doughnuts, sweet rolls, pastries	0.41671	-0.00293349	4
51161250	Roll, sweet, no topping, Mexican (Pan Dulce)	Doughnuts, sweet rolls, pastries	0.415521	-0.00263211	4
51161270	Roll, sweet, sugar topping, Mexican (Pan Dulce)	Doughnuts, sweet rolls, pastries	0.418014	-0.00285297	4
51161280	Roll, sweet, with raisins and icing, Mexican (Pan Dulce)	Doughnuts, sweet rolls, pastries	0.418196	-0.00313029	4
51165000	Coffee cake, yeast type	Doughnuts, sweet rolls, pastries	0.418344	-0.003078	4
51166000	Croissant	Doughnuts, sweet rolls, pastries	0.390208	-0.00667874	4
51166100	Croissant, cheese	Doughnuts, sweet rolls, pastries	0.40161	-0.00689617	4
51166200	Croissant, chocolate	Doughnuts, sweet rolls, pastries	0.406834	-0.00455202	4
51166500	Croissant, fruit	Doughnuts, sweet rolls, pastries	0.404967	-0.00478636	4
51167000	Brioche	Doughnuts, sweet rolls, pastries	0.412113	-0.00383474	4
51180010	Bagel	Bagels and English muffins	0.414622	-0.00197784	4
51180020	Bagel, toasted	Bagels and English muffins	0.414772	-0.00145419	4
51180030	Bagel, with raisins	Bagels and English muffins	0.410633	-0.000827865	4
51180080	Bagel, with fruit other than raisins	Bagels and English muffins	0.410633	-0.000827865	4
51184000	Bread sticks, hard	Crackers, excludes saltines	0.4165	-0.00257488	4
51184010	Bread stick, soft	Rolls and buns	0.416558	-0.00226609	4
51184020	Bread stick, NS as to hard or soft	Rolls and buns	0.4165	-0.00257488	4
51184030	Bread stick, soft, prepared with garlic and parmesan cheese	Rolls and buns	0.414133	-0.00413117	4
51185000	Croutons	Crackers, excludes saltines	0.417364	-0.00337091	4
51186010	Muffin, English	Bagels and English muffins	0.412064	-0.00228882	4
51186020	Muffin, English, toasted	Bagels and English muffins	0.417478	-0.00298902	4
51186100	Muffin, English, with raisins	Bagels and English muffins	0.400278	0.000115247	4
51186160	Muffin, English, with fruit other than raisins	Bagels and English muffins	0.398233	0.00220425	4
51187000	Melba toast	Crackers, excludes saltines	0.41346	-0.000331024	4
51187020	Anisette toast	Cookies and brownies	0.408675	-0.00070664	4
51188100	Pannetone (Italian-style sweet bread)	Doughnuts, sweet rolls, pastries	0.404739	-0.00497972	4
51188500	Zwieback toast	Crackers, excludes saltines	0.403587	-0.00423259	4
51201010	Bread, whole wheat, 100%	Yeast breads	0.34625	0.0120946	4
51201020	Bread, whole wheat, 100%, toasted	Yeast breads	0.340306	0.0190294	4
51201110	Bread, whole wheat, 100%, with raisins	Yeast breads	0.377643	0.00812154	4
51201150	Bread, pita, whole wheat, 100%	Yeast breads	0.385907	0.00456451	4
51201160	Bread, pita, whole wheat, 100%, toasted	Yeast breads	0.391251	0.0101997	4
51202000	Muffin, English, whole wheat, 100%	Bagels and English muffins	0.316413	0.0296188	4
51207010	Bread, sprouted wheat	Yeast breads	0.418373	-0.0029236	4
51207020	Bread, sprouted wheat, toasted	Yeast breads	0.41778	-0.00313276	4
51208000	Bagel, whole wheat, 100%	Bagels and English muffins	0.415216	-0.00153301	4
51208010	Bagel, whole wheat, 100%, toasted	Bagels and English muffins	0.414027	-0.00123163	4
51208100	Bagel, whole wheat, 100%, with raisins	Bagels and English muffins	0.413969	-0.00154042	4
51220000	Roll, whole wheat, 100%	Rolls and buns	0.39367	0.00759228	4
51300050	Bread, whole grain white	Yeast breads	0.41065	-0.00323523	4
51300060	Bread, whole grain white, toasted	Yeast breads	0.405453	0.00205022	4
51300110	Bread, whole wheat, NS as to 100%	Yeast breads	0.417422	-0.00282644	4
51300120	Bread, whole wheat, NS as to 100%, toasted	Yeast breads	0.412961	-0.00151636	4
51300180	Bread, puri or poori (Indian puffed bread), wheat	Yeast breads	0.414805	-0.00201948	4
51300210	Bread, whole wheat, NS as to 100%, with raisins	Yeast breads	0.417245	-0.00303312	4
51300220	Bread, whole wheat, NS as to 100%, with raisins, toasted	Yeast breads	0.417838	-0.00282397	4
51301010	Bread, wheat or cracked wheat	Yeast breads	0.418373	-0.0029236	4
51301020	Bread, wheat or cracked wheat, toasted	Yeast breads	0.41778	-0.00313276	4
51301120	Bread, wheat or cracked wheat, with raisins	Yeast breads	0.417245	-0.00303312	4
51301130	Bread, wheat or cracked wheat, with raisins, toasted	Yeast breads	0.417838	-0.00282397	4
51301510	Bread, wheat or cracked wheat, reduced calorie and/or high fiber	Yeast breads	0.401015	-0.00119347	4
51301520	Bread, wheat or cracked wheat, reduced calorie and/or high fiber, toasted	Yeast breads	0.404518	-0.000731345	4
51301600	Bread, pita, whole wheat, NS as to 100%	Yeast breads	0.39873	0.00953711	4
51301610	Bread, pita, whole wheat, NS as to 100%, toasted	Yeast breads	0.406449	0.0041852	4
51301620	Bread, pita, wheat or cracked wheat	Yeast breads	0.385907	0.00456451	4
51301630	Bread, pita, wheat or cracked wheat, toasted	Yeast breads	0.391251	0.0101997	4
51301700	Bagel, wheat	Bagels and English muffins	0.417838	-0.00282397	4
51301750	Bagel, whole wheat, NS as to 100%	Bagels and English muffins	0.417838	-0.00282397	4
51301800	Bagel, wheat, with raisins	Bagels and English muffins	0.413969	-0.00154042	4
51301820	Bagel, wheat, with fruit and nuts	Bagels and English muffins	0.405228	-0.00109566	4
51301900	Bagel, wheat bran	Bagels and English muffins	0.417838	-0.00282397	4
51302010	Bread, wheat bran	Yeast breads	0.417241	-0.00231344	4
51302050	Bread, wheat bran, with raisins	Yeast breads	0.415716	-0.00153872	4
51302500	Muffin, English, wheat bran	Bagels and English muffins	0.41108	-0.00186205	4
51303010	Muffin, English, wheat or cracked wheat	Bagels and English muffins	0.414063	-0.0025166	4
51303020	Muffin, English, wheat or cracked wheat, toasted	Bagels and English muffins	0.416385	-0.00319246	4
51303030	Muffin, English, whole wheat, NS as to 100%	Bagels and English muffins	0.414063	-0.0025166	4
51303050	Muffin, English, wheat or cracked wheat, with raisins	Bagels and English muffins	0.416229	-0.00180538	4
51303070	Muffin, English, whole wheat, NS as to 100%, with raisins	Bagels and English muffins	0.416229	-0.00180538	4
51320010	Roll, wheat or cracked wheat	Rolls and buns	0.418373	-0.0029236	4
51320500	Roll, whole wheat, NS as to 100%	Rolls and buns	0.418373	-0.0029236	4
51320510	Roll, whole wheat, NS as to 100%, toasted	Rolls and buns	0.418344	-0.003078	4
51401010	Bread, rye	Yeast breads	0.416085	-0.00257735	4
51401020	Bread, rye, toasted	Yeast breads	0.417928	-0.00308047	4
51401030	Bread, marble rye and pumpernickel	Yeast breads	0.417957	-0.00292608	4
51401040	Bread, marble rye and pumpernickel, toasted	Yeast breads	0.417809	-0.00297836	4
51404010	Bread, pumpernickel	Yeast breads	0.418105	-0.00287379	4
51404020	Bread, pumpernickel, toasted	Yeast breads	0.418134	-0.00271939	4
51404500	Bagel, pumpernickel	Bagels and English muffins	0.417838	-0.00282397	4
51407010	Bread, black	Yeast breads	0.418105	-0.00287379	4
51407020	Bread, black, toasted	Yeast breads	0.418134	-0.00271939	4
51420000	Roll, rye	Rolls and buns	0.416591	-0.00283138	4
51421000	Roll, pumpernickel	Rolls and buns	0.417122	-0.00221133	4
51421100	Roll, pumpernickel, toasted	Rolls and buns	0.415961	-0.00199125	4
51501010	Bread, oatmeal	Yeast breads	0.418196	-0.00313029	4
51501020	Bread, oatmeal, toasted	Yeast breads	0.417957	-0.00292608	4
51501040	Bread, oat bran	Yeast breads	0.418281	-0.00290279	4
51501050	Bread, oat bran, toasted	Yeast breads	0.418076	-0.00302818	4
51501080	Bagel, oat bran	Bagels and English muffins	0.389551	0.00485588	4
51502010	Roll, oatmeal	Rolls and buns	0.417957	-0.00292608	4
51503000	Muffin, English, oat bran	Bagels and English muffins	0.412838	-0.00235698	4
51601010	Bread, multigrain, toasted	Yeast breads	0.381595	0.00732286	4
51601020	Bread, multigrain	Yeast breads	0.374188	0.00517982	4
51601210	Bread, multigrain, with raisins	Yeast breads	0.415727	-0.00227103	4
51601220	Bread, multigrain, with raisins, toasted	Yeast breads	0.416056	-0.00273175	4
51602010	Bread, multigrain, reduced calorie and/or high fiber	Yeast breads	0.336039	0.0486281	4
51620000	Roll, multigrain	Rolls and buns	0.41664	-0.00298132	4
51630000	Bagel, multigrain	Bagels and English muffins	0.417838	-0.00282397	4
51630100	Bagel, multigrain, with raisins	Bagels and English muffins	0.413611	-0.0012341	4
51630200	Muffin, English, multigrain	Bagels and English muffins	0.357811	-0.000717441	4
51805010	Bread, sunflower meal	Yeast breads	0.414827	-0.00185245	4
51805020	Bread, sunflower meal, toasted	Yeast breads	0.416113	-0.00265864	4
51806010	Bread, rice	Yeast breads	0.417985	-0.00300736	4
51806020	Bread, rice, toasted	Yeast breads	0.418492	-0.00302571	4
51807000	Injera (American-style Ethiopian bread)	Yeast breads	0.152675	-0.000306107	4
51808000	Bread, low gluten	Yeast breads	0.417985	-0.00300736	4
51808010	Bread, low gluten, toasted	Yeast breads	0.418492	-0.00302571	4
52101030	Biscuit dough, fried	Biscuits, muffins, quick breads	0.41096	-9.75299e-05	4
52101040	Crumpet	Biscuits, muffins, quick breads	0.401904	-0.00403719	4
52102040	Biscuit, baking powder or buttermilk type, made from refrigerated dough	Biscuits, muffins, quick breads	0.409677	-0.000482383	4
52103000	Biscuit, baking powder or buttermilk type, commercially baked	Biscuits, muffins, quick breads	0.411375	-0.00199315	4
52104040	Biscuit, whole wheat	Biscuits, muffins, quick breads	0.376653	-0.00772617	4
52104100	Biscuit, cheese	Biscuits, muffins, quick breads	0.396609	-0.00972325	4
52104200	Biscuit, cinnamon-raisin	Biscuits, muffins, quick breads	0.417393	-0.00298083	4
52105100	Scone	Biscuits, muffins, quick breads	0.412437	-0.00381145	4
52105200	Scone, with fruit	Biscuits, muffins, quick breads	0.414339	-0.0037701	4
52204000	Cornbread stuffing	Turnovers and other grain-based items	0.385549	-0.00813127	4
52206010	Cornbread muffin, stick, round	Biscuits, muffins, quick breads	0.411249	-0.00327439	4
52208010	Corn pone, baked	Biscuits, muffins, quick breads	0.324873	-0.0169659	4
52208750	Gordita/sope shell, plain, no filling, grilled, no fat added	Tortillas	0.3816	-0.00260274	4
52208760	Gordita/sope shell, plain, no filling, fried in oil	Tortillas	0.400683	-0.0044982	4
52209010	Hush puppy	Biscuits, muffins, quick breads	0.393954	-0.00148379	4
52215000	Tortilla, NFS	Tortillas	0.416495	-0.00232656	4
52215100	Tortilla, corn	Tortillas	0.173546	0.0833637	4
52215200	Tortilla, flour (wheat)	Tortillas	0.416495	-0.00232656	4
52215260	Tortilla, whole wheat	Tortillas	0.39916	0.00808758	4
52215300	Taco shell, corn	Tortillas	0.40036	-0.000991732	4
52215350	Taco shell, flour	Tortillas	0.415108	-0.00358994	4
52220110	Cornmeal bread, Dominican style (Arepa Dominicana)	Biscuits, muffins, quick breads	0.401269	-0.00557558	4
52301000	Muffin, NFS	Biscuits, muffins, quick breads	0.415261	-0.00402166	4
52302010	Muffin, fruit and/or nuts	Biscuits, muffins, quick breads	0.405683	-0.00639191	4
52302020	Muffin, fruit and/or nut, low fat	Biscuits, muffins, quick breads	0.409828	-0.00444385	4
52302100	Muffin, fruit, fat free, cholesterol free	Biscuits, muffins, quick breads	0.305573	0.0279554	4
52302500	Muffin, chocolate chip	Biscuits, muffins, quick breads	0.418492	-0.00302571	4
52302600	Muffin, chocolate	Biscuits, muffins, quick breads	0.413325	-0.0037334	4
52302610	Muffin, chocolate, lowfat	Biscuits, muffins, quick breads	0.415137	-0.00343555	4
52303010	Muffin, whole wheat	Biscuits, muffins, quick breads	0.391491	-0.00655807	4
52304010	Muffin, wheat bran	Biscuits, muffins, quick breads	0.410129	-0.00482327	4
52304040	Muffin, bran with fruit, lowfat	Biscuits, muffins, quick breads	0.415731	-0.00299072	4
52304100	Muffin, oatmeal	Biscuits, muffins, quick breads	0.417957	-0.00292608	4
52304150	Muffin, oat bran	Biscuits, muffins, quick breads	0.380645	0.0123765	4
52304200	Muffin, oat bran with fruit and/or nuts	Biscuits, muffins, quick breads	0.385964	0.00437119	4
52306010	Muffin, plain	Biscuits, muffins, quick breads	0.418225	-0.00297589	4
52306300	Muffin, cheese	Biscuits, muffins, quick breads	0.41496	-0.00364223	4
52306500	Muffin, pumpkin	Biscuits, muffins, quick breads	0.409771	-0.00451695	4
52306550	Muffin, zucchini	Biscuits, muffins, quick breads	0.415228	-0.00345637	4
52306700	Muffin, carrot	Biscuits, muffins, quick breads	0.414607	-0.00381991	4
52307120	Muffin, multigrain, with fruit	Biscuits, muffins, quick breads	0.402729	-0.00368488	4
52311010	Popover	Biscuits, muffins, quick breads	0.400024	-0.00381246	4
52403000	Bread, nut	Biscuits, muffins, quick breads	0.41785	-0.00325229	4
52404060	Bread, pumpkin	Biscuits, muffins, quick breads	0.408972	-0.00508718	4
52405010	Bread, fruit, without nuts	Biscuits, muffins, quick breads	0.416474	-0.00368464	4
52405100	Bread, fruit and nut	Biscuits, muffins, quick breads	0.417159	-0.0034963	4
52406010	Bread, whole wheat, with nuts	Biscuits, muffins, quick breads	0.387843	-0.00865753	4
52407000	Bread, zucchini	Biscuits, muffins, quick breads	0.415228	-0.00345637	4
52408000	Bread, Irish soda	Biscuits, muffins, quick breads	0.417599	-0.00261976	4
53102800	Cake, black forest (chocolate-cherry)	Cakes and pies	0.38369	-0.00797631	4
53103000	Cake, Boston cream pie	Cakes and pies	0.3992	-0.00691917	4
53104400	Cake, coconut, with icing	Cakes and pies	0.414531	-0.00361943	4
53104500	Cheesecake	Cakes and pies	0.309329	-0.0270507	4
53104520	Cheesecake, diet	Cakes and pies	0.406664	-0.00685824	4
53104580	Cheesecake -type dessert, made with yogurt, with fruit	Cakes and pies	0.381191	-0.00900105	4
53105260	Cake, chocolate, devil's food, or fudge, with icing, coating, or filling, made from home recipe or purchased ready-to-eat	Cakes and pies	0.365004	0.000214046	4
53105500	Cake, chocolate, with icing, diet	Cakes and pies	0.412733	-0.00394256	4
53108200	Cake, cupcake, chocolate, with icing or filling	Cakes and pies	0.406276	-0.00478678	4
53109200	Cake, cupcake, not chocolate, with icing or filling	Cakes and pies	0.409295	-0.00413928	4
53109210	Cake, cupcake, not chocolate, with icing or filling, lowfat, cholesterol free	Cakes and pies	0.416676	-0.00283956	4
53109270	Cake, cupcake, chocolate, with or without icing, fruit filling or cream filling, lowfat, cholesterol free	Cakes and pies	0.414713	-0.00223434	4
53110000	Cake, fruit cake, light or dark, holiday type cake	Cakes and pies	0.386005	-0.00823536	4
53114000	Cake, lemon, without icing	Cakes and pies	0.400233	-0.00370876	4
53116270	Cake, pound, chocolate	Cakes and pies	0.414042	-0.00411036	4
53116390	Cake, pound, reduced fat, cholesterol free	Cakes and pies	0.415668	-0.0028155	4
53118200	Cake, sponge, with icing	Cakes and pies	0.407229	-0.00275017	4
53123500	Cake, shortcake, with whipped topping and fruit, diet	Cakes and pies	0.40266	-0.00539512	4
53201000	Cookie, NFS	Cookies and brownies	0.418076	-0.00302818	4
53204100	Cookie, brownie, with icing	Cookies and brownies	0.418225	-0.00297589	4
53204500	Cookie, brownie, with cream cheese filling, without icing	Cookies and brownies	0.41468	-0.00402945	4
53204600	Cookie, brownie, with peanut butter fudge icing	Cookies and brownies	0.418104	-0.00310947	4
53204800	Cookie, brownie, diet, NS as to icing	Cookies and brownies	0.302306	0.00540809	4
53204830	Cookie, brownie, lowfat, with icing	Cookies and brownies	0.415899	-0.00324276	4
53204840	Cookie, brownie, lowfat, without icing	Cookies and brownies	0.410181	-0.00287019	4
53205600	Cookie, caramel coated, with nuts	Cookies and brownies	0.409244	-0.00585668	4
53206000	Cookie, chocolate chip	Cookies and brownies	0.417244	-0.0032688	4
53206030	Cookie, chocolate chip, reduced fat	Cookies and brownies	0.417507	-0.00283462	4
53206050	Cookie, rich, chocolate chip, with chocolate filling	Cookies and brownies	0.416237	-0.00324475	4
53206100	Cookie, chocolate chip sandwich	Cookies and brownies	0.416858	-0.0028812	4
53206500	Cookie, chocolate, made with rice cereal	Cookies and brownies	0.410797	-0.00301756	4
53206550	Cookie, chocolate, made with oatmeal and coconut (no-bake)	Cookies and brownies	0.401388	-0.00348465	4
53207000	Cookie, chocolate fudge, with/without nuts	Cookies and brownies	0.418344	-0.003078	4
53208000	Cookie, chocolate-covered marshmallow	Cookies and brownies	0.418048	-0.00318258	4
53208200	Cookie, marshmallow pie, chocolate covered	Cookies and brownies	0.418048	-0.00318258	4
53209000	Cookie, chocolate, chocolate sandwich or chocolate-coated or striped	Cookies and brownies	0.413959	-0.00247051	4
53209010	Cookie, chocolate-covered, sugar wafer, creme- or caramel-filled	Cookies and brownies	0.414869	-0.00362142	4
53209020	Cookie, chocolate sandwich, reduced fat	Cookies and brownies	0.418281	-0.00290279	4
53209100	Cookie, chocolate, sandwich, with extra filling	Cookies and brownies	0.409792	-0.00202933	4
53209500	Cookie, chocolate and vanilla sandwich	Cookies and brownies	0.416858	-0.0028812	4
53210000	Cookie, chocolate wafer	Cookies and brownies	0.418344	-0.003078	4
53210900	Cookie, graham cracker sandwich with chocolate and marshmallow filling	Cookies and brownies	0.417126	-0.00293102	4
53211000	Cookie bar, with chocolate, nuts, and graham crackers	Cookies and brownies	0.397243	-0.00822468	4
53220000	Cookie, fruit-filled bar	Cookies and brownies	0.415644	-0.0034539	4
53220010	Cookie, fruit-filled bar, fat free	Cookies and brownies	0.288811	0.029175	4
53220030	Cookie, fig bar	Cookies and brownies	0.415644	-0.0034539	4
53220040	Cookie, fig bar, fat free	Cookies and brownies	0.295246	0.0395295	4
53222010	Cookie, fortune	Cookies and brownies	0.393906	-0.003725	4
53222020	Cookie, cone shell, ice cream type, wafer or cake	Cookies and brownies	0.41757	-0.00277415	4
53222100	Cookie, cone shell, ice cream type, brown sugar	Cookies and brownies	0.417336	-0.00328962	4
53223000	Cookie, gingersnaps	Cookies and brownies	0.416375	-0.00222446	4
53223100	Cookie, granola	Cookies and brownies	0.393731	0.000128694	4
53224000	Cookie, ladyfinger	Cookies and brownies	0.357768	-0.00612424	4
53225000	Cookie, macaroon, coconut-meringue type, no flour	Cookies and brownies	0.232599	-0.0473545	4
53226000	Cookie, marshmallow, with coconut	Cookies and brownies	0.418048	-0.00318258	4
53226550	Cookie, marshmallow, with rice cereal and chocolate chips	Cookies and brownies	0.412045	-0.00317553	4
53227000	Cookie, marshmallow pies, non-chocolate coating	Cookies and brownies	0.416588	-0.00353843	4
53230000	Cookie, molasses	Cookies and brownies	0.414348	-0.00191539	4
53231000	Cookie, Lebkuchen	Cookies and brownies	0.342467	0.00199955	4
53231400	Cookie, multigrain, high fiber	Cookies and brownies	0.388503	0.00688459	4
53233000	Cookie, oatmeal	Cookies and brownies	0.417364	-0.00337091	4
53233010	Cookie, oatmeal, with raisins	Cookies and brownies	0.417603	-0.00333944	4
53233020	Cookie, oatmeal, with fruit filling	Cookies and brownies	0.418225	-0.00297589	4
53233030	Cookie, oatmeal, fat free, with raisins	Cookies and brownies	0.390935	0.00541222	4
53233040	Cookie, oatmeal, reduced fat, with raisins	Cookies and brownies	0.412725	-0.00250319	4
53233050	Cookie, oatmeal sandwich, with creme filling	Cookies and brownies	0.417928	-0.00308047	4
53233080	Cookie, oatmeal sandwich, with peanut butter and jelly filling	Cookies and brownies	0.416323	-0.00278156	4
53233500	Cookie, oat bran	Cookies and brownies	0.345685	0.00186047	4
53234000	Cookie, peanut butter	Cookies and brownies	0.418076	-0.00302818	4
53234010	Cookie, peanut butter, with oatmeal	Cookies and brownies	0.41733	-0.0030413	4
53234100	Cookie, peanut butter, with chocolate	Cookies and brownies	0.417096	-0.00332109	4
53234250	Cookie, peanut butter with rice cereal (no-bake)	Cookies and brownies	0.414397	-0.00346131	4
53235000	Cookie, peanut	Cookies and brownies	0.418076	-0.00302818	4
53235500	Cookie, with peanut butter filling, chocolate-coated	Cookies and brownies	0.41615	-0.00370793	4
53235600	Cookie, Pfeffernusse	Cookies and brownies	0.41448	-0.00227845	4
53237000	Cookie, raisin	Cookies and brownies	0.416408	-0.00278975	4
53237010	Cookie, raisin sandwich, cream-filled	Cookies and brownies	0.414238	-0.00278128	4
53237500	Cookie, rum ball (no-bake)	Cookies and brownies	0.404968	-0.00577928	4
53238000	Cookie, sandwich-type, not chocolate or vanilla	Cookies and brownies	0.417068	-0.0032398	4
53239000	Cookie, shortbread	Cookies and brownies	0.417957	-0.00292608	4
53239010	Cookie, shortbread, reduced fat	Cookies and brownies	0.415735	-0.0037104	4
53239050	Cookie, shortbread, with chocolate filling	Cookies and brownies	0.417421	-0.00306212	4
53241500	Cookie, butter or sugar cookie	Cookies and brownies	0.413212	-0.0038113	4
53241600	Cookie, butter or sugar cookie, with fruit and/or nuts	Cookies and brownies	0.415163	-0.0039882	4
53242000	Cookie, sugar wafer	Cookies and brownies	0.38375	-0.00161112	4
53242500	Cookie, toffee bar	Cookies and brownies	0.417244	-0.0032688	4
53243000	Cookie, vanilla sandwich	Cookies and brownies	0.417068	-0.0032398	4
53243050	Cookie, vanilla sandwich, reduced fat	Cookies and brownies	0.418344	-0.003078	4
53243100	Cookie, rich, all chocolate, with chocolate filling or chocolate chips	Cookies and brownies	0.416237	-0.00324475	4
53244010	Cookie, butter or sugar, with chocolate icing or filling	Cookies and brownies	0.417899	-0.00323486	4
53244020	Cookie, butter or sugar, with icing or filling other than chocolate	Cookies and brownies	0.413097	-0.00356352	4
53247000	Cookie, vanilla wafer	Cookies and brownies	0.416089	-0.00329703	4
53247050	Cookie, vanilla wafer, reduced fat	Cookies and brownies	0.415844	-0.0028445	4
53247500	Cookie, vanilla with caramel, coconut, and chocolate coating	Cookies and brownies	0.40894	-0.00312592	4
53251100	Cookie, rugelach	Cookies and brownies	0.41362	-0.00410019	4
53260030	Cookie, dietetic, chocolate chip	Cookies and brownies	0.415257	-0.00330197	4
53260150	Cookie, lemon wafer, lowfat	Cookies and brownies	0.417336	-0.00328962	4
53260200	Cookie, dietetic, oatmeal with raisins	Cookies and brownies	0.415376	-0.00363976	4
53260300	Cookie, dietetic, sandwich type	Cookies and brownies	0.416561	-0.00322146	4
53260400	Cookie, dietetic, sugar or plain	Cookies and brownies	0.416533	-0.00314017	4
53300100	Pie, NFS	Cakes and pies	0.384842	-0.00903052	4
53301000	Pie, apple, two crust	Cakes and pies	0.384842	-0.00903052	4
53301070	Pie, apple, individual size or tart	Cakes and pies	0.416384	-0.00342814	4
53301080	Pie, apple, fried pie	Cakes and pies	0.416384	-0.00342814	4
53301750	Pie, apple, diet	Cakes and pies	0.383247	-0.00609734	4
53302070	Pie, apricot, individual size or tart	Cakes and pies	0.411549	-0.0038895	4
53304000	Pie, blueberry, two crust	Cakes and pies	0.334053	-0.0215589	4
53305000	Pie, cherry, two crust	Cakes and pies	0.39239	-0.00791033	4
53305070	Pie, cherry, individual size or tart	Cakes and pies	0.39239	-0.00791033	4
53306000	Pie, mince, two crust	Cakes and pies	0.386862	-0.00901875	4
53307000	Pie, peach, two crust	Cakes and pies	0.374618	-0.00737372	4
53341000	Pie, banana cream	Cakes and pies	0.415227	-0.00369205	4
53343000	Pie, coconut cream	Cakes and pies	0.37355	-0.0112006	4
53344000	Pie, custard	Cakes and pies	0.354702	-0.00705785	4
53347000	Pie, pumpkin	Cakes and pies	0.39109	-0.0103729	4
53365000	Pie, vanilla cream	Cakes and pies	0.412079	-0.00350513	4
53381000	Pie, lemon meringue	Cakes and pies	0.393721	-0.00489252	4
53381070	Pie, lemon meringue, individual size or tart	Cakes and pies	0.393721	-0.00489252	4
53382000	Pie, chocolate-marshmallow	Cakes and pies	0.410126	-0.00553032	4
53385000	Pie, pecan	Cakes and pies	0.409556	-0.00367435	4
53385070	Pie, pecan, individual size or tart	Cakes and pies	0.409556	-0.00367435	4
53386250	Pie, pudding, chocolate, with chocolate coating, individual size	Cakes and pies	0.414424	-0.00377828	4
53386500	Pie, pudding, flavors other than chocolate, with chocolate coating, individual size	Cakes and pies	0.413592	-0.0040189	4
53391000	Pie shell	Cakes and pies	0.398224	-0.00626935	4
53391100	Pie shell, graham cracker	Cakes and pies	0.397044	-0.00693598	4
53391150	Pie shell, chocolate wafer	Cakes and pies	0.408403	-0.00349765	4
53420100	Cream puff, eclair, custard or cream filled, not iced	Doughnuts, sweet rolls, pastries	0.403928	-0.00425626	4
53420200	Cream puff, eclair, custard or cream filled, iced	Doughnuts, sweet rolls, pastries	0.410318	-0.00354987	4
53440000	Strudel, apple	Cakes and pies	0.376468	-0.0145084	4
53452400	Pastry, puff	Doughnuts, sweet rolls, pastries	0.397052	-0.00496708	4
53452500	Pastry, mainly flour and water, fried	Doughnuts, sweet rolls, pastries	0.418225	-0.00297589	4
53453150	Empanada, Mexican turnover, fruit-filled	Cakes and pies	0.401645	-0.00675441	4
53500100	Breakfast pastry, NFS	Doughnuts, sweet rolls, pastries	0.418492	-0.00302571	4
53510000	Danish pastry, plain or spice	Doughnuts, sweet rolls, pastries	0.418492	-0.00302571	4
53510100	Danish pastry, with fruit	Doughnuts, sweet rolls, pastries	0.403986	-0.00630787	4
53510200	Danish pastry, with nuts	Doughnuts, sweet rolls, pastries	0.417956	-0.00316176	4
53511000	Danish pastry, with cheese	Doughnuts, sweet rolls, pastries	0.416498	-0.00328193	4
53511500	Danish pastry, with cheese, fat free, cholesterol free	Doughnuts, sweet rolls, pastries	0.318907	0.0139649	4
53520000	Doughnut, NS as to cake or yeast	Doughnuts, sweet rolls, pastries	0.4165	-0.00257488	4
53520110	Doughnut, cake type	Doughnuts, sweet rolls, pastries	0.408997	-0.00421311	4
53520120	Doughnut, chocolate, cake type	Doughnuts, sweet rolls, pastries	0.398838	-0.00606054	4
53520140	Doughnut, cake type, chocolate covered	Doughnuts, sweet rolls, pastries	0.411504	-0.00306326	4
53520150	Doughnut, cake type, chocolate covered, dipped in peanuts	Doughnuts, sweet rolls, pastries	0.415791	-0.00363729	4
53520160	Doughnut, chocolate, cake type, with chocolate icing	Doughnuts, sweet rolls, pastries	0.413712	-0.00388533	4
53520700	French cruller	Doughnuts, sweet rolls, pastries	0.411869	-0.00314653	4
53521100	Doughnut, chocolate, raised or yeast, with chocolate icing	Doughnuts, sweet rolls, pastries	0.416237	-0.00324475	4
53521110	Doughnut, raised or yeast	Doughnuts, sweet rolls, pastries	0.417184	-0.00262223	4
53521120	Doughnut, chocolate, raised or yeast	Doughnuts, sweet rolls, pastries	0.416533	-0.00314017	4
53521130	Doughnut, raised or yeast, chocolate covered	Doughnuts, sweet rolls, pastries	0.417928	-0.00308047	4
53521140	Doughnut, jelly	Doughnuts, sweet rolls, pastries	0.413055	-0.00272822	4
53521210	Doughnut, custard-filled	Doughnuts, sweet rolls, pastries	0.411936	-0.00404142	4
53521220	Doughnut, chocolate cream-filled	Doughnuts, sweet rolls, pastries	0.418373	-0.0029236	4
53521230	Doughnut, custard-filled, with icing	Doughnuts, sweet rolls, pastries	0.417422	-0.00282644	4
53521250	Doughnut, wheat	Doughnuts, sweet rolls, pastries	0.404552	-0.00578175	4
53530000	Breakfast tart	Doughnuts, sweet rolls, pastries	0.405239	-0.00349039	4
53530010	Breakfast tart, lowfat	Doughnuts, sweet rolls, pastries	0.398448	-0.000300768	4
53540000	Breakfast bar, NFS	Cereal bars	0.410424	-0.00345934	4
53540200	Breakfast bar, cereal crust with fruit filling, lowfat	Cereal bars	0.412036	-0.00220753	4
53540300	Fiber One Chewy Bar	Cereal bars	0.369523	0.0111799	4
53540400	Kellogg's Nutri-Grain Cereal Bar	Cereal bars	0.391882	-0.00340687	4
53540402	Kellogg's Nutri-Grain Yogurt Bar	Cereal bars	0.391882	-0.00340687	4
53540404	Kellogg's Nutri-Grain Fruit and Nut Bar	Cereal bars	0.40006	-0.00509743	4
53540500	Breakfast bar, date, with yogurt coating	Cereal bars	0.249471	0.0794946	4
53540600	Milk 'n Cereal bar	Cereal bars	0.374351	-0.000914433	4
53540700	Kellogg's Special K bar	Cereal bars	0.328915	0.010667	4
53540800	Kashi GOLEAN Chewy Bars	Nutrition bars	0.35871	-0.00396605	4
53540802	Kashi TLC Chewy Granola Bar	Nutrition bars	0.319828	0.00198192	4
53540804	Kashi GOLEAN Crunchy Bars	Nutrition bars	0.37946	-0.00247063	4
53540806	Kashi TLC Crunchy Granola Bar	Nutrition bars	0.294455	0.0236239	4
53540900	Nature Valley Chewy Trail Mix Granola Bar	Cereal bars	0.412848	-0.00332498	4
53540902	Nature Valley Chewy Granola Bar with Yogurt Coating	Cereal bars	0.40597	-0.00531934	4
53540904	Nature Valley Sweet and Salty Nut Granola Bar	Cereal bars	0.398586	-0.00705967	4
53540906	Nature Valley Crunchy Granola Bar	Cereal bars	0.391227	-0.00154272	4
53541000	Quaker Chewy Granola Bar	Cereal bars	0.38926	-0.00657958	4
53541002	Quaker Chewy 90 Calorie Granola Bar	Cereal bars	0.4056	-0.00405408	4
53541004	Quaker Chewy 25% Less Sugar Granola Bar	Cereal bars	0.412379	-0.00365793	4
53541006	Quaker Chewy Dipps Granola Bar	Cereal bars	0.40777	-0.00492791	4
53541200	Meal replacement bar	Nutrition bars	0.333845	-0.00203048	4
53541300	Slim Fast Original Meal Bar	Nutrition bars	0.38058	-0.00398014	4
53542000	Snack bar, oatmeal	Cereal bars	0.412648	-0.00393437	4
53542100	Granola bar, NFS	Cereal bars	0.393731	0.000128694	4
53542200	Granola bar, lowfat, NFS	Cereal bars	0.327836	0.0106739	4
53542210	Granola bar, nonfat	Cereal bars	0.193213	0.0370315	4
53543000	Granola bar, reduced sugar, NFS	Cereal bars	0.412379	-0.00365793	4
53543100	Granola bar, peanuts, oats, sugar, wheat germ	Cereal bars	0.384866	-0.00146503	4
53544200	Granola bar, chocolate-coated, NFS	Cereal bars	0.371002	-0.00111253	4
53544210	Granola bar, with coconut, chocolate-coated	Cereal bars	0.335585	-0.000125537	4
53544220	Granola bar with nuts, chocolate-coated	Cereal bars	0.411991	-0.00443968	4
53544230	Granola bar, oats, nuts, coated with non-chocolate coating	Cereal bars	0.398828	-0.00821925	4
53544250	Granola bar, coated with non-chocolate coating	Cereal bars	0.405912	-0.00446783	4
53544300	Granola bar, high fiber, coated with non-chocolate yogurt coating	Cereal bars	0.391653	0.00640049	4
53544400	Granola bar, with rice cereal	Cereal bars	0.415318	-0.00394855	4
53544410	Quaker Granola Bites	Cereal bars	0.409834	-0.00462385	4
53544450	PowerBar (fortified high energy bar)	Nutrition bars	0.372685	0.00547834	4
53610120	Coffee cake, crumb or quick-bread type, reduced fat, cholesterol free	Doughnuts, sweet rolls, pastries	0.392615	-0.00247461	4
53801000	Cereal bar with fruit filling, baby food	Baby food: snacks and sweets	0.39987	-0.00195402	4
53803050	Cookie, fruit, baby food	Baby food: snacks and sweets	0.351795	0.0152501	4
53803100	Cookie, baby food	Baby food: snacks and sweets	0.407755	-0.00330854	4
53803250	Cookie, teething, baby	Baby food: snacks and sweets	0.414598	-0.00261623	4
54001000	Crackers, NS as to sweet or nonsweet	Crackers, excludes saltines	0.416595	-0.00355106	4
54101010	Cracker, animal	Cookies and brownies	0.417985	-0.00300736	4
54102010	Crackers, graham	Cookies and brownies	0.418344	-0.003078	4
54102020	Crackers, graham, chocolate covered	Cookies and brownies	0.403726	-0.00514114	4
54102050	Crackers, oatmeal	Cookies and brownies	0.417632	-0.00318505	4
54102060	Crackers, Cuban	Cookies and brownies	0.361459	-0.00931669	4
54102070	Crackers, Cuca	Cookies and brownies	0.416595	-0.00355106	4
54102080	Crackers, graham, with raisins	Cookies and brownies	0.414451	-0.00243284	4
54102100	Crackers, graham, lowfat	Cookies and brownies	0.418401	-0.00300489	4
54102110	Crackers, graham, fat free	Cookies and brownies	0.37712	0.011983	4
54102200	Crackers, graham, sandwich-type, with filling	Cookies and brownies	0.417212	-0.00246783	4
54202010	Crackers, saltine, low sodium	Saltine crackers	0.404109	0.000649528	4
54202050	Crackers, saltine, fat free, low sodium	Saltine crackers	0.390313	0.01333	4
54203010	Crackers, toast thins (rye, wheat, white flour), low sodium	Crackers, excludes saltines	0.417245	-0.00303312	4
54204010	Cracker, 100% whole wheat, low sodium	Crackers, excludes saltines	0.370617	0.0117601	4
54205010	Cracker, snack, low sodium	Crackers, excludes saltines	0.41017	-0.00187144	4
54205030	Cracker, cheese, low sodium	Crackers, excludes saltines	0.364709	-0.0165409	4
54205100	Cracker, snack, lowfat, low sodium	Crackers, excludes saltines	0.418076	-0.00302818	4
54206010	Puffed rice cake without salt	Crackers, excludes saltines	-0.332803	0.628662	1
54207010	Crispbread, wheat, low sodium	Crackers, excludes saltines	0.383344	0.0191356	4
54210010	Cracker, multigrain, salt free	Crackers, excludes saltines	0.391849	0.000216809	4
54222000	Crispbread, rye, low sodium	Crackers, excludes saltines	0.401801	0.00296253	4
54301000	Cracker, snack	Crackers, excludes saltines	0.416595	-0.00355106	4
54301100	Cracker, snack, reduced fat	Crackers, excludes saltines	0.416857	-0.00311688	4
54301200	Cracker, snack, fat free	Crackers, excludes saltines	0.36829	0.014316	4
54304000	Cracker, cheese	Crackers, excludes saltines	0.413918	-0.00352425	4
54304100	Cracker, cheese, reduced fat	Crackers, excludes saltines	0.391864	-0.00316403	4
54304500	Cracker, high fiber, no added fat	Crackers, excludes saltines	0.232377	0.0514053	4
54305000	Crispbread, wheat, no added fat	Crackers, excludes saltines	0.383582	0.0186957	4
54305500	Crispbread, wheat or rye, extra crispy	Crackers, excludes saltines	0.401801	0.00296253	4
54307000	Crackers, matzo	Crackers, excludes saltines	0.0993926	0.187063	4
54308000	Crackers, milk	Crackers, excludes saltines	0.417603	-0.00333944	4
54313000	Crackers, oyster	Saltine crackers	0.416447	-0.00360335	4
54318500	Rice cake, cracker-type	Crackers, excludes saltines	0.134823	0.208789	4
54319000	Crackers, rice	Crackers, excludes saltines	0.338938	-0.0196158	4
54319010	Puffed rice cake	Crackers, excludes saltines	0.187143	0.150155	4
54319020	Popcorn cake	Crackers, excludes saltines	0.264341	0.0813283	4
54319500	Rice paper	Crackers, excludes saltines	-0.482611	-0.268842	3
54322000	Crispbread, rye, no added fat	Crackers, excludes saltines	0.401801	0.00296253	4
54325000	Crackers, saltine	Saltine crackers	0.416447	-0.00360335	4
54325050	Crackers, saltine, whole wheat	Saltine crackers	0.339176	0.0105589	4
54327950	Crackers, cylindrical, peanut-butter filled	Crackers, excludes saltines	0.362289	-0.0123394	4
54328000	Crackers, sandwich-type, NFS	Crackers, excludes saltines	0.400838	-0.0021687	4
54328100	Cracker, sandwich-type, peanut butter filled	Crackers, excludes saltines	0.400874	-0.00179126	4
54328110	Cracker, sandwich-type, peanut butter filled, reduced fat	Crackers, excludes saltines	0.390872	-0.00385417	4
54328200	Cracker, sandwich-type, cheese-filled	Crackers, excludes saltines	0.407916	-0.0035172	4
54334000	Crackers, toast thins (rye, pumpernickel, white flour)	Crackers, excludes saltines	0.417187	-0.00334191	4
54336000	Crackers, water biscuits	Crackers, excludes saltines	0.409649	0.001497	4
54337000	Cracker, 100% whole wheat	Crackers, excludes saltines	0.381631	0.00131709	4
54337050	Cracker, 100% whole wheat, reduced fat	Crackers, excludes saltines	0.338229	0.0322548	4
54337100	Crackers, whole wheat and bran	Crackers, excludes saltines	0.377801	0.00840593	4
54338000	Crackers, wheat	Crackers, excludes saltines	0.417187	-0.00334191	4
54338100	Crackers, wheat, reduced fat	Crackers, excludes saltines	0.415792	-0.00340161	4
54339000	Crackers, corn	Crackers, excludes saltines	0.413437	-0.00239615	4
54350000	Crackers, baby food	Baby food: snacks and sweets	0.391615	-0.00784217	4
54350010	Gerber Finger Foods, Puffs, baby food	Baby food: snacks and sweets	0.409408	-0.000668248	4
54401010	Salty snacks, corn or cornmeal base, nuts or nuggets, toasted	Tortilla, corn, other chips	0.320278	-0.00421136	4
54401020	Salty snacks, corn or cornmeal base, corn chips, corn-cheese chips	Tortilla, corn, other chips	0.344089	-0.0167672	4
54401050	Salty snacks, corn or cornmeal base, corn puffs and twists; corn-cheese puffs and twists	Tortilla, corn, other chips	0.404095	-0.00401525	4
54401080	Salty snacks, corn or cornmeal base, tortilla chips	Tortilla, corn, other chips	0.37994	-0.0068928	4
54401090	Salty snacks, corn or cornmeal base, corn chips, corn-cheese chips, unsalted	Tortilla, corn, other chips	0.291015	0.0401766	4
54401100	Salty snacks, corn or cornmeal base, tortilla chips, light (baked with less oil)	Tortilla, corn, other chips	0.365943	-0.0104199	4
54401120	Salty snacks, corn or cornmeal base, tortilla chips, fat free, made with Olean	Tortilla, corn, other chips	0.364325	0.00406664	4
54401150	Salty snacks, corn or cornmeal base, tortilla chips, lowfat, baked without fat	Tortilla, corn, other chips	0.33661	-0.00276778	4
54401170	Salty snacks, corn or cornmeal base, tortilla chips, lowfat, baked without fat, unsalted	Tortilla, corn, other chips	0.262718	0.0873594	4
54401210	Salty snacks, corn based puffs and twists, cheese puffs and twists, lowfat	Tortilla, corn, other chips	0.355669	0.00570331	4
54402080	Salty snacks, corn or cornmeal base, tortilla chips, unsalted	Tortilla, corn, other chips	0.213264	0.0563608	4
54402200	Salty snack mixture, mostly corn or cornmeal based, with pretzels, without nuts	Pretzels/snack mix	0.416266	-0.00309035	4
54402500	Salty snacks, wheat- and corn-based chips	Tortilla, corn, other chips	0.415968	-0.00343061	4
54402600	Salty snacks, multigrain, chips	Tortilla, corn, other chips	0.324664	-0.0162042	4
54402700	Pita chips	Crackers, excludes saltines	0.415735	-0.0037104	4
54403000	Popcorn, popped in oil, unbuttered	Popcorn	0.288328	0.0123752	4
54403010	Popcorn, air-popped (no butter or no oil added)	Popcorn	-0.603905	0.865926	1
54403020	Popcorn, popped in oil, buttered	Popcorn	0.350222	-0.00437089	4
54403050	Popcorn, flavored	Popcorn	0.36024	-0.00468459	4
54403060	Popcorn, popped in oil, lowfat, low sodium	Popcorn	0.340423	0.0295599	4
54403070	Popcorn, popped in oil, lowfat	Popcorn	0.289119	0.0576098	4
54403090	Popcorn, popped in oil, unsalted	Popcorn	0.224776	0.123123	4
54403110	Popcorn, sugar syrup or caramel-coated	Popcorn	0.398258	-0.00546941	4
54403120	Popcorn, sugar syrup or caramel-coated, with nuts	Popcorn	0.374275	0.0105995	4
54403150	Popcorn, sugar syrup or caramel-coated, fat free	Popcorn	0.191836	-0.0370161	4
54406010	Snacks, onion-flavored rings	Tortilla, corn, other chips	0.413914	-0.00280457	4
54406200	Shrimp chips (tapioca base)	Tortilla, corn, other chips	0.214936	-0.0202255	4
54408000	Pretzels, NFS	Pretzels/snack mix	0.41555	-0.00247772	4
54408010	Pretzels, hard	Pretzels/snack mix	0.41555	-0.00247772	4
54408020	Pretzels, soft	Pretzels/snack mix	0.39071	-0.0027209	4
54408030	Pretzel, hard, unsalted	Pretzels/snack mix	0.403042	-0.004463	4
54408040	Pretzels, soft, unsalted	Pretzels/snack mix	0.390859	-0.00266861	4
54408070	Pretzel, hard, multigrain	Pretzels/snack mix	0.337786	0.0126819	4
54408100	Pretzel, baby food	Baby food: snacks and sweets	0.389338	-0.00211145	4
54408200	Pretzel, hard, chocolate-coated	Pretzels/snack mix	0.417455	-0.00339173	4
54408250	Pretzel, yogurt-covered	Pretzels/snack mix	0.412854	-0.00367236	4
54408300	Pretzels, cheese-filled	Pretzels/snack mix	0.412232	-0.00393684	4
54420010	Multigrain mixture, pretzels, cereal and/or crackers, nuts	Pretzels/snack mix	0.414593	-0.00213223	4
54420100	Oriental party mix, with peanuts, sesame sticks, chili rice crackers and fried green peas	Pretzels/snack mix	0.232787	-0.0238079	4
54420200	Multigrain mixture, bread sticks, sesame nuggets, pretzels, rye chips	Pretzels/snack mix	0.413006	-0.00424069	4
54430010	Yogurt chips	Tortilla, corn, other chips	0.381481	0.0064081	4
54440010	Bagel chip	Crackers, excludes saltines	0.414512	-0.00284373	4
55101000	Pancakes, plain	Pancakes, waffles, French toast	0.409848	-0.00308577	4
55101010	Pancakes, reduced calorie, high fiber	Pancakes, waffles, French toast	0.404433	-0.00262126	4
55101020	Pancakes, plain, fat free	Pancakes, waffles, French toast	0.332455	0.0245086	4
55201000	Waffle, plain	Pancakes, waffles, French toast	0.408189	-0.00381534	4
55203000	Waffle, fruit	Pancakes, waffles, French toast	0.391308	-0.00249363	4
55203500	Waffle, nut and honey	Pancakes, waffles, French toast	0.398609	0.00278464	4
55203600	Waffle, chocolate chip	Pancakes, waffles, French toast	0.412173	-0.004717	4
55206000	Waffle, oat bran	Pancakes, waffles, French toast	0.412156	-0.00207395	4
55207000	Waffle, multi-bran	Pancakes, waffles, French toast	0.407648	-0.00346738	4
55211000	Waffle, plain, fat free	Pancakes, waffles, French toast	0.254976	0.0506049	4
55211050	Waffle, plain, lowfat	Pancakes, waffles, French toast	0.407896	-0.000154477	4
55301050	French toast sticks, plain	Pancakes, waffles, French toast	0.391541	-0.00550791	4
56205230	Rice dessert bar, frozen, flavors other than chocolate, nondairy, carob covered	Ice cream and frozen dairy desserts	0.302159	0.00182016	4
56210000	Nestum cereal	Baby food: cereals	0.164842	0.0569737	4
57000000	Cereal, NFS	Ready-to-eat cereal, higher sugar (>21.2g/100g)	0.417957	-0.00292608	4
57000050	Kashi cereal, NS as to ready to eat or cooked	Ready-to-eat cereal, lower sugar (=<21.2g/100g)	0.203591	0.0866014	4
57000100	Oat cereal, NFS	Ready-to-eat cereal, lower sugar (=<21.2g/100g)	0.415937	-0.00262964	4
57100100	Cereal, ready-to-eat, NFS	Ready-to-eat cereal, higher sugar (>21.2g/100g)	0.41748	-0.00251765	4
57100400	Character cereals, TV or movie, General Mills	Ready-to-eat cereal, higher sugar (>21.2g/100g)	0.381447	0.00240866	4
57100500	Character cereals, TV or movie, Kellogg's	Ready-to-eat cereal, higher sugar (>21.2g/100g)	0.417632	-0.00318505	4
57101000	All-Bran	Ready-to-eat cereal, lower sugar (=<21.2g/100g)	0.370246	0.016044	4
57101020	All-Bran with Extra Fiber	Ready-to-eat cereal, lower sugar (=<21.2g/100g)	0.349173	0.0240845	4
57102000	Alpen	Ready-to-eat cereal, lower sugar (=<21.2g/100g)	0.363286	0.0213837	4
57103000	Alpha-Bits	Ready-to-eat cereal, higher sugar (>21.2g/100g)	0.416706	-0.00221381	4
57103020	Alpha-bits with marshmallows	Ready-to-eat cereal, higher sugar (>21.2g/100g)	0.417006	-0.00306459	4
57103050	Amaranth Flakes	Ready-to-eat cereal, lower sugar (=<21.2g/100g)	0.194957	0.0654195	4
57103100	Apple Cinnamon Cheerios	Ready-to-eat cereal, higher sugar (>21.2g/100g)	0.414352	-0.000972659	4
57103500	Apple Cinnamon Squares Mini-Wheats, Kellogg's (formerly Apple Cinnamon Squares)	Ready-to-eat cereal, lower sugar (=<21.2g/100g)	0.387309	0.0102262	4
57104000	Apple Jacks	Ready-to-eat cereal, higher sugar (>21.2g/100g)	0.416109	-0.00193896	4
57106050	Banana Nut Crunch Cereal (Post)	Ready-to-eat cereal, lower sugar (=<21.2g/100g)	0.415525	-0.00335179	4
57106100	Basic 4	Ready-to-eat cereal, higher sugar (>21.2g/100g)	0.417626	-0.00293673	4
57106250	Berry Berry Kix	Ready-to-eat cereal, lower sugar (=<21.2g/100g)	0.353928	0.00481007	4
57106260	Berry Burst Cheerios	Ready-to-eat cereal, higher sugar (>21.2g/100g)	0.414867	-0.00243037	4
57106530	Blueberry Morning, Post	Ready-to-eat cereal, higher sugar (>21.2g/100g)	0.407806	0.00200012	4
57107000	Booberry	Ready-to-eat cereal, higher sugar (>21.2g/100g)	0.41564	-0.00273422	4
57110000	All-Bran Bran Buds, Kellogg's (formerly Bran Buds)	Ready-to-eat cereal, higher sugar (>21.2g/100g)	0.395832	0.00736077	4
57111000	Bran Chex	Ready-to-eat cereal, higher sugar (>21.2g/100g)	0.416672	-0.00211988	4
57117000	Cap'n Crunch	Ready-to-eat cereal, higher sugar (>21.2g/100g)	0.417957	-0.00292608	4
57117500	Cap'n Crunch's Christmas Crunch	Ready-to-eat cereal, higher sugar (>21.2g/100g)	0.417957	-0.00292608	4
57119000	Cap'n Crunch's Crunch Berries	Ready-to-eat cereal, higher sugar (>21.2g/100g)	0.405718	-0.00203147	4
57120000	Cap'n Crunch's Peanut Butter Crunch	Ready-to-eat cereal, higher sugar (>21.2g/100g)	0.410943	-0.00241097	4
57123000	Cheerios	Ready-to-eat cereal, lower sugar (=<21.2g/100g)	0.415989	-0.00207254	4
57124000	Chex cereal, NFS	Ready-to-eat cereal, lower sugar (=<21.2g/100g)	0.416854	-0.0023972	4
57124200	Chocolate flavored frosted puffed corn cereal	Ready-to-eat cereal, higher sugar (>21.2g/100g)	0.396375	-0.000671804	4
57124300	Chocolate Lucky Charms	Ready-to-eat cereal, higher sugar (>21.2g/100g)	0.417632	-0.00318505	4
57125000	Cinnamon Toast Crunch	Ready-to-eat cereal, higher sugar (>21.2g/100g)	0.409984	-0.00559524	4
57125010	Cinnamon Toast Crunch Reduced Sugar	Ready-to-eat cereal, higher sugar (>21.2g/100g)	0.415022	-0.00381744	4
57125900	Honey Nut Clusters (formerly called Clusters)	Ready-to-eat cereal, higher sugar (>21.2g/100g)	0.391287	0.0036918	4
57126000	Cocoa Krispies	Ready-to-eat cereal, higher sugar (>21.2g/100g)	0.388977	0.00272568	4
57126500	Cocoa Blasts, Quaker	Ready-to-eat cereal, higher sugar (>21.2g/100g)	0.408406	0.000267791	4
57127000	Cocoa Pebbles	Ready-to-eat cereal, higher sugar (>21.2g/100g)	0.396206	-0.00158005	4
57128000	Cocoa Puffs	Ready-to-eat cereal, higher sugar (>21.2g/100g)	0.418133	-0.00295508	4
57128880	Complete Oat Bran Flakes, Kellogg's (formerly Common Sense Oat Bran, plain)	Ready-to-eat cereal, lower sugar (=<21.2g/100g)	0.41467	-0.000701054	4
57130000	Cookie-Crisp	Ready-to-eat cereal, higher sugar (>21.2g/100g)	0.418048	-0.00318258	4
57131000	Crunchy Corn Bran, Quaker	Ready-to-eat cereal, lower sugar (=<21.2g/100g)	0.409494	0.00122166	4
57132000	Corn Chex	Ready-to-eat cereal, lower sugar (=<21.2g/100g)	0.415245	-0.00137861	4
57134000	Corn flakes, NFS	Ready-to-eat cereal, lower sugar (=<21.2g/100g)	0.375846	0.0106302	4
57134090	Corn flakes, low sodium	Ready-to-eat cereal, lower sugar (=<21.2g/100g)	0.0385778	0.0405216	4
57135000	Corn flakes, Kellogg's	Ready-to-eat cereal, lower sugar (=<21.2g/100g)	0.381267	0.00353414	4
57137000	Corn Puffs	Ready-to-eat cereal, lower sugar (=<21.2g/100g)	0.417957	-0.00292608	4
57138000	Total Corn Flakes	Ready-to-eat cereal, lower sugar (=<21.2g/100g)	0.364608	0.0106345	4
57139000	Count Chocula	Ready-to-eat cereal, higher sugar (>21.2g/100g)	0.418281	-0.00290279	4
57143000	Cracklin' Oat Bran	Ready-to-eat cereal, higher sugar (>21.2g/100g)	0.407064	-0.000159418	4
57143500	Cranberry Almond Crunch, Post	Ready-to-eat cereal, higher sugar (>21.2g/100g)	0.393396	-0.00344927	4
57144000	Crisp Crunch	Ready-to-eat cereal, higher sugar (>21.2g/100g)	0.417957	-0.00292608	4
57148000	Crispix	Ready-to-eat cereal, lower sugar (=<21.2g/100g)	0.389278	0.00322517	4
57148500	Crispy Brown Rice Cereal	Ready-to-eat cereal, lower sugar (=<21.2g/100g)	0.219886	0.0814816	4
57151000	Crispy Rice	Ready-to-eat cereal, lower sugar (=<21.2g/100g)	0.400567	0.00049889	4
57152000	Crispy Wheats'n Raisins	Ready-to-eat cereal, higher sugar (>21.2g/100g)	0.400783	0.0037189	4
57160000	Curves Fruit and Nut Crunch Cereal	Ready-to-eat cereal, lower sugar (=<21.2g/100g)	0.417809	-0.00297836	4
57201800	Disney cereals, Kellogg's	Ready-to-eat cereal, higher sugar (>21.2g/100g)	0.381447	0.00240866	4
57201900	Dora the Explorer Cereal	Ready-to-eat cereal, lower sugar (=<21.2g/100g)	0.415932	-0.00214564	4
57206000	Familia	Ready-to-eat cereal, higher sugar (>21.2g/100g)	0.334656	0.0353203	4
57206700	Fiber One	Ready-to-eat cereal, lower sugar (=<21.2g/100g)	0.382394	0.00736023	4
57206800	Fiber 7 Flakes, Health Valley	Ready-to-eat cereal, lower sugar (=<21.2g/100g)	0.349782	0.0350445	4
57207000	Bran Flakes, NFS (formerly 40% Bran Flakes, NFS)	Ready-to-eat cereal, lower sugar (=<21.2g/100g)	0.410832	0.00120826	4
57208000	All-Bran Complete Wheat Flakes, Kellogg's	Ready-to-eat cereal, lower sugar (=<21.2g/100g)	0.411063	0.000780997	4
57209000	Natural Bran Flakes, Post (formerly called 40% Bran Flakes, Post)	Ready-to-eat cereal, lower sugar (=<21.2g/100g)	0.409493	0.00264839	4
57211000	Frankenberry	Ready-to-eat cereal, higher sugar (>21.2g/100g)	0.415611	-0.00288861	4
57212100	French Toast Crunch, General Mills	Ready-to-eat cereal, higher sugar (>21.2g/100g)	0.406239	-0.00513348	4
57213000	Froot Loops	Ready-to-eat cereal, higher sugar (>21.2g/100g)	0.417809	-0.00297836	4
57213005	Froot Loops Cereal Straws	Ready-to-eat cereal, higher sugar (>21.2g/100g)	0.324528	0.00731089	4
57213850	Frosted Cheerios	Ready-to-eat cereal, higher sugar (>21.2g/100g)	0.418225	-0.00297589	4
57213900	Frosted Chex	Ready-to-eat cereal, higher sugar (>21.2g/100g)	0.383715	0.000411643	4
57214000	Frosted Mini-Wheats	Ready-to-eat cereal, lower sugar (=<21.2g/100g)	0.328857	0.0300143	4
57214100	Frosted Wheat Bites	Ready-to-eat cereal, higher sugar (>21.2g/100g)	0.380833	0.022422	4
57215000	Frosty O's	Ready-to-eat cereal, higher sugar (>21.2g/100g)	0.418225	-0.00297589	4
57216000	Frosted rice, NFS	Ready-to-eat cereal, higher sugar (>21.2g/100g)	0.396321	0.00262878	4
57218000	Frosted Rice Krispies, Kellogg's	Ready-to-eat cereal, higher sugar (>21.2g/100g)	0.396321	0.00262878	4
57219000	Fruit & Fibre (fiber), NFS	Ready-to-eat cereal, higher sugar (>21.2g/100g)	0.416881	-0.00271417	4
57221000	Fruit & Fibre (fiber) with dates, raisins, and walnuts	Ready-to-eat cereal, higher sugar (>21.2g/100g)	0.416881	-0.00271417	4
57221650	Fruit Harvest cereal, Kellogg's	Ready-to-eat cereal, higher sugar (>21.2g/100g)	0.412687	-0.00145391	4
57221700	Fruit Rings, NFS	Ready-to-eat cereal, higher sugar (>21.2g/100g)	0.417809	-0.00297836	4
57221800	Fruit Whirls	Ready-to-eat cereal, higher sugar (>21.2g/100g)	0.417809	-0.00297836	4
57221810	Fruity Cheerios	Ready-to-eat cereal, higher sugar (>21.2g/100g)	0.417245	-0.00303312	4
57223000	Fruity Pebbles	Ready-to-eat cereal, higher sugar (>21.2g/100g)	0.386966	0.00243092	4
57224000	Golden Grahams	Ready-to-eat cereal, higher sugar (>21.2g/100g)	0.4165	-0.00257488	4
57227000	Granola, NFS	Ready-to-eat cereal, higher sugar (>21.2g/100g)	0.41606	-0.00345143	4
57228000	Granola, homemade	Ready-to-eat cereal, lower sugar (=<21.2g/100g)	0.194882	0.0436476	4
57229000	Granola, lowfat, Kellogg's	Ready-to-eat cereal, higher sugar (>21.2g/100g)	0.412266	-0.00120806	4
57229500	Granola with Raisins, lowfat, Kellogg's	Ready-to-eat cereal, higher sugar (>21.2g/100g)	0.41486	-0.00241773	4
57230000	Grape-Nuts	Ready-to-eat cereal, lower sugar (=<21.2g/100g)	0.415363	-0.0017164	4
57231000	Grape-Nuts Flakes	Ready-to-eat cereal, lower sugar (=<21.2g/100g)	0.415306	-0.00178951	4
57231200	Great Grains, Raisin, Date, and Pecan Whole Grain Cereal, Post	Ready-to-eat cereal, higher sugar (>21.2g/100g)	0.413976	-0.00321546	4
57231250	Great Grains Double Pecan Whole Grain Cereal, Post	Ready-to-eat cereal, lower sugar (=<21.2g/100g)	0.406408	-0.00348743	4
57237100	Honey Bunches of Oats	Ready-to-eat cereal, lower sugar (=<21.2g/100g)	0.417928	-0.00308047	4
57237200	Honey Bunches of Oats with Vanilla Clusters, Post	Ready-to-eat cereal, higher sugar (>21.2g/100g)	0.41171	-0.00103977	4
57237300	Honey Bunches of Oats with Almonds, Post	Ready-to-eat cereal, lower sugar (=<21.2g/100g)	0.41778	-0.00313276	4
57238000	Honeycomb, plain	Ready-to-eat cereal, higher sugar (>21.2g/100g)	0.41778	-0.00313276	4
57239000	Honeycomb, strawberry	Ready-to-eat cereal, higher sugar (>21.2g/100g)	0.41778	-0.00313276	4
57239100	Honey Crunch Corn Flakes, Kellogg's	Ready-to-eat cereal, higher sugar (>21.2g/100g)	0.405232	-0.000152934	4
57240100	Honey Nut Chex	Ready-to-eat cereal, higher sugar (>21.2g/100g)	0.409852	-0.000747066	4
57241000	Honey Nut Cheerios	Ready-to-eat cereal, higher sugar (>21.2g/100g)	0.415961	-0.00199125	4
57241200	Honey Nut Shredded Wheat, Post	Ready-to-eat cereal, lower sugar (=<21.2g/100g)	0.380974	0.000811788	4
57243000	Honey Smacks, Kellogg's (formerly Smacks; Honey Smacks)	Ready-to-eat cereal, higher sugar (>21.2g/100g)	0.408051	-0.00154155	4
57243870	Jenny O's	Ready-to-eat cereal, lower sugar (=<21.2g/100g)	0.407051	0.00342636	4
57244000	Just Right	Ready-to-eat cereal, lower sugar (=<21.2g/100g)	0.413461	-0.00175775	4
57245000	Just Right Fruit and Nut (formerly Just Right with raisins, dates, and nuts)	Ready-to-eat cereal, higher sugar (>21.2g/100g)	0.416261	-0.00260635	4
57301100	Kaboom	Ready-to-eat cereal, lower sugar (=<21.2g/100g)	0.417451	-0.00267205	4
57301500	Kashi, Puffed	Ready-to-eat cereal, lower sugar (=<21.2g/100g)	0.261822	0.0897399	4
57301505	Kashi Autumn Wheat	Ready-to-eat cereal, lower sugar (=<21.2g/100g)	0.127514	0.216055	4
57301510	Kashi GOLEAN	Ready-to-eat cereal, lower sugar (=<21.2g/100g)	0.224604	0.0484517	4
57301511	Kashi GOLEAN Crunch	Ready-to-eat cereal, higher sugar (>21.2g/100g)	0.323478	-0.00249996	4
57301512	Kashi GOLEAN Crunch Honey Almond Flax	Ready-to-eat cereal, higher sugar (>21.2g/100g)	0.334173	0.00497063	4
57301520	Kashi Good Friends	Ready-to-eat cereal, lower sugar (=<21.2g/100g)	0.346696	0.0432122	4
57301530	Kashi Heart to Heart Honey Toasted Oat	Ready-to-eat cereal, lower sugar (=<21.2g/100g)	0.399165	0.00122037	4
57302100	King Vitaman	Ready-to-eat cereal, lower sugar (=<21.2g/100g)	0.413135	-0.00225241	4
57303100	Kix	Ready-to-eat cereal, lower sugar (=<21.2g/100g)	0.417957	-0.00292608	4
57304100	Life (plain and cinnamon)	Ready-to-eat cereal, lower sugar (=<21.2g/100g)	0.411517	0.00163227	4
57305100	Lucky Charms	Ready-to-eat cereal, higher sugar (>21.2g/100g)	0.418196	-0.00313029	4
57305150	Frosted oat cereal with marshmallows	Ready-to-eat cereal, higher sugar (>21.2g/100g)	0.417657	-0.00231097	4
57305170	Malt-O-Meal Coco-Roos	Ready-to-eat cereal, higher sugar (>21.2g/100g)	0.410416	-0.00235472	4
57305180	Malt-O-Meal Corn Bursts	Ready-to-eat cereal, higher sugar (>21.2g/100g)	0.369249	0.00406431	4
57305200	Malt-O-Meal Crispy Rice	Ready-to-eat cereal, lower sugar (=<21.2g/100g)	0.404665	-0.00281283	4
57305210	Malt-O-Meal Frosted Flakes	Ready-to-eat cereal, higher sugar (>21.2g/100g)	0.370306	0.0145035	4
57305300	Malt-O-Meal Fruity Dyno-Bites	Ready-to-eat cereal, higher sugar (>21.2g/100g)	0.396262	-0.00263649	4
57305500	Malt-O-Meal Honey and Nut Toasty O's	Ready-to-eat cereal, higher sugar (>21.2g/100g)	0.415961	-0.00199125	4
57305600	Malt-O-Meal Marshmallow Mateys	Ready-to-eat cereal, higher sugar (>21.2g/100g)	0.418015	-0.00261729	4
57306100	Malt-O-Meal Puffed Rice	Ready-to-eat cereal, lower sugar (=<21.2g/100g)	0.321605	0.0438259	4
57306120	Malt-O-Meal Puffed Wheat	Ready-to-eat cereal, lower sugar (=<21.2g/100g)	0.303846	0.0631101	4
57306500	Malt-O-Meal Golden Puffs (formerly Sugar Puffs)	Ready-to-eat cereal, higher sugar (>21.2g/100g)	0.408051	-0.00154155	4
57306700	Malt-O-Meal Toasted Oat Cereal	Ready-to-eat cereal, lower sugar (=<21.2g/100g)	0.415989	-0.00207254	4
57306800	Malt-O-meal Tootie Fruities	Ready-to-eat cereal, higher sugar (>21.2g/100g)	0.417718	-0.00295755	4
57307010	Maple Pecan Crunch Cereal, Post	Ready-to-eat cereal, higher sugar (>21.2g/100g)	0.414329	-0.00303778	4
57307150	Marshmallow Safari, Quaker	Ready-to-eat cereal, higher sugar (>21.2g/100g)	0.416113	-0.00265864	4
57307500	Millet, puffed	Ready-to-eat cereal, lower sugar (=<21.2g/100g)	0.184042	0.145028	4
57307600	Mini-Swirlz Cinnamon Bun Cereal, Kellogg's	Ready-to-eat cereal, lower sugar (=<21.2g/100g)	0.388667	-0.00359572	4
57308150	Mueslix cereal, NFS	Ready-to-eat cereal, higher sugar (>21.2g/100g)	0.413099	-0.00239416	4
57308190	Muesli, dried fruit and nuts (formerly Muesli with raisins, dates, and almonds)	Ready-to-eat cereal, higher sugar (>21.2g/100g)	0.409304	-0.00178246	4
57308300	Multi Bran Chex	Ready-to-eat cereal, higher sugar (>21.2g/100g)	0.416672	-0.00211988	4
57308400	MultiGrain Cheerios	Ready-to-eat cereal, lower sugar (=<21.2g/100g)	0.417746	-0.00280315	4
57308900	Natural Muesli, Jenny's Cuisine	Ready-to-eat cereal, lower sugar (=<21.2g/100g)	0.288923	0.0421184	4
57309100	Nature Valley Granola, with fruit and nuts	Ready-to-eat cereal, higher sugar (>21.2g/100g)	0.383478	-0.000141388	4
57311700	Nu System Cuisine Toasted Grain Circles	Ready-to-eat cereal, lower sugar (=<21.2g/100g)	0.415989	-0.00207254	4
57316200	Nutty Nuggets, Ralston Purina	Ready-to-eat cereal, lower sugar (=<21.2g/100g)	0.415363	-0.0017164	4
57316300	Oat Bran Flakes, Health Valley	Ready-to-eat cereal, higher sugar (>21.2g/100g)	0.408527	0.00396187	4
57316410	Oatmeal Crisp, Apple Cinnamon (formerly Oatmeal Crisp with Apples)	Ready-to-eat cereal, higher sugar (>21.2g/100g)	0.409786	-0.00267488	4
57316450	Oatmeal Crisp with Almonds	Ready-to-eat cereal, higher sugar (>21.2g/100g)	0.413142	-0.00202936	4
57316500	Oatmeal Crisp, Raisin (formerly Oatmeal Raisin Crisp)	Ready-to-eat cereal, higher sugar (>21.2g/100g)	0.405794	0.000826439	4
57316710	Oh's, Honey Graham	Ready-to-eat cereal, higher sugar (>21.2g/100g)	0.41332	-0.00348509	4
57316750	Oh's, Fruitangy, Quaker	Ready-to-eat cereal, higher sugar (>21.2g/100g)	0.415065	-0.00229234	4
57318000	100% Bran	Ready-to-eat cereal, higher sugar (>21.2g/100g)	0.363471	0.0251383	4
57319000	100% Natural Cereal, plain, Quaker	Ready-to-eat cereal, lower sugar (=<21.2g/100g)	0.348564	0.0267541	4
57319500	Sun Country 100% Natural Granola, with Almonds	Ready-to-eat cereal, lower sugar (=<21.2g/100g)	0.344334	0.00635351	4
57320500	100 % Natural Cereal, with oats, honey and raisins, Quaker	Ready-to-eat cereal, higher sugar (>21.2g/100g)	0.376125	0.01264	4
57321500	100 % Natural Wholegrain Cereal with raisins, lowfat, Quaker	Ready-to-eat cereal, higher sugar (>21.2g/100g)	0.404611	-0.00217889	4
57321700	Optimum, Nature's Path	Ready-to-eat cereal, higher sugar (>21.2g/100g)	0.377756	0.0103925	4
57321800	Optimum Slim, Nature's Path	Ready-to-eat cereal, lower sugar (=<21.2g/100g)	0.263682	0.0559791	4
57322500	Oreo O's cereal, Post	Ready-to-eat cereal, higher sugar (>21.2g/100g)	0.415184	-0.00239445	4
57323000	Sweet Crunch, Quaker (formerly called Popeye)	Ready-to-eat cereal, higher sugar (>21.2g/100g)	0.414038	-0.00339067	4
57323050	Sweet Puffs, Quaker	Ready-to-eat cereal, higher sugar (>21.2g/100g)	0.357657	0.00903055	4
57325000	Product 19	Ready-to-eat cereal, lower sugar (=<21.2g/100g)	0.414951	-0.00243855	4
57327450	Quaker Oat Bran Cereal	Ready-to-eat cereal, lower sugar (=<21.2g/100g)	0.401224	0.00788952	4
57327500	Quaker Oatmeal Squares (formerly Quaker Oat Squares)	Ready-to-eat cereal, lower sugar (=<21.2g/100g)	0.411662	0.000741833	4
57328000	Quisp	Ready-to-eat cereal, higher sugar (>21.2g/100g)	0.414038	-0.00339067	4
57329000	Raisin bran, NFS	Ready-to-eat cereal, higher sugar (>21.2g/100g)	0.413154	-0.00113001	4
57330000	Raisin Bran, Kellogg's	Ready-to-eat cereal, higher sugar (>21.2g/100g)	0.41263	-0.000366715	4
57330010	Raisin Bran Crunch, Kellogg's	Ready-to-eat cereal, higher sugar (>21.2g/100g)	0.416439	-0.00216399	4
57331000	Raisin Bran, Post	Ready-to-eat cereal, higher sugar (>21.2g/100g)	0.403961	0.00315351	4
57332050	Raisin Bran, Total	Ready-to-eat cereal, higher sugar (>21.2g/100g)	0.409946	-6.0836e-05	4
57332100	Raisin Nut Bran	Ready-to-eat cereal, higher sugar (>21.2g/100g)	0.415162	-0.00256148	4
57335550	Reese's Peanut Butter Puffs cereal	Ready-to-eat cereal, higher sugar (>21.2g/100g)	0.417245	-0.00303312	4
57336000	Rice Chex	Ready-to-eat cereal, lower sugar (=<21.2g/100g)	0.402163	7.68633e-06	4
57337000	Rice Flakes, NFS	Ready-to-eat cereal, lower sugar (=<21.2g/100g)	0.400567	0.00049889	4
57339000	Rice Krispies, Kellogg's	Ready-to-eat cereal, lower sugar (=<21.2g/100g)	0.404665	-0.00281283	4
57339100	Rice Krispies with Real Strawberries, Kellogg's	Ready-to-eat cereal, higher sugar (>21.2g/100g)	0.380262	-0.00095767	4
57339500	Rice Krispies Treats Cereal, Kellogg's	Ready-to-eat cereal, higher sugar (>21.2g/100g)	0.413269	-0.00357083	4
57340000	Rice, puffed	Ready-to-eat cereal, lower sugar (=<21.2g/100g)	0.321605	0.0438259	4
57341000	Shredded Wheat'N Bran	Ready-to-eat cereal, lower sugar (=<21.2g/100g)	0.158765	0.201877	4
57341200	Smart Start Strong Heart Antioxidants Cereal, Kellogg's	Ready-to-eat cereal, higher sugar (>21.2g/100g)	0.409765	0.000452163	4
57342010	Smorz, Kellogg's	Ready-to-eat cereal, higher sugar (>21.2g/100g)	0.416589	-0.00330275	4
57344000	Special K	Ready-to-eat cereal, lower sugar (=<21.2g/100g)	0.377285	0.00224052	4
57344005	Special K Chocolatey Delight	Ready-to-eat cereal, higher sugar (>21.2g/100g)	0.380025	-0.00178844	4
57344010	Special K Red Berries	Ready-to-eat cereal, higher sugar (>21.2g/100g)	0.409323	-0.000895747	4
57344015	Special K Fruit & Yogurt	Ready-to-eat cereal, higher sugar (>21.2g/100g)	0.392349	0.00187351	4
57344020	Special K Vanilla Almond	Ready-to-eat cereal, higher sugar (>21.2g/100g)	0.416352	-0.00262717	4
57344025	Special K Cinnamon Pecan, Kellogg's	Ready-to-eat cereal, higher sugar (>21.2g/100g)	0.417063	-0.0027558	4
57346500	Oatmeal Honey Nut Heaven, Quaker (formerly Toasted Oatmeal, Honey Nut)	Ready-to-eat cereal, higher sugar (>21.2g/100g)	0.412281	-0.00242437	4
57347000	Corn Pops	Ready-to-eat cereal, higher sugar (>21.2g/100g)	0.392584	0.000726567	4
57348000	Frosted corn flakes, NFS	Ready-to-eat cereal, higher sugar (>21.2g/100g)	0.391034	0.00228962	4
57349000	Frosted Flakes, Kellogg's	Ready-to-eat cereal, higher sugar (>21.2g/100g)	0.391034	0.00228962	4
57349020	Reduced Sugar Frosted Flakes Cereal, Kellogg's	Ready-to-eat cereal, higher sugar (>21.2g/100g)	0.38441	0.00475583	4
57355000	Golden Crisp (Formerly called Super Golden Crisp)	Ready-to-eat cereal, higher sugar (>21.2g/100g)	0.379843	0.0136555	4
57401100	Toasted oat cereal	Ready-to-eat cereal, lower sugar (=<21.2g/100g)	0.403725	-0.000389594	4
57403100	Toasties, Post	Ready-to-eat cereal, lower sugar (=<21.2g/100g)	0.330572	0.0148774	4
57404100	Malt-O-Meal Toasty O's	Ready-to-eat cereal, lower sugar (=<21.2g/100g)	0.407154	-0.0006516	4
57404200	Malt-O-Meal Apple and Cinnamon Toasty O's	Ready-to-eat cereal, higher sugar (>21.2g/100g)	0.417212	-0.00270352	4
57406100	Total	Ready-to-eat cereal, lower sugar (=<21.2g/100g)	0.411334	-0.000224184	4
57406105	Total Cranberry Crunch	Ready-to-eat cereal, higher sugar (>21.2g/100g)	0.396559	-0.00036739	4
57407100	Trix	Ready-to-eat cereal, higher sugar (>21.2g/100g)	0.416108	-0.00217464	4
57407110	Trix, reduced sugar	Ready-to-eat cereal, higher sugar (>21.2g/100g)	0.417838	-0.00282397	4
57408100	Uncle Sam Cereal (formerly Uncle Sam's Hi Fiber Cereal)	Ready-to-eat cereal, lower sugar (=<21.2g/100g)	0.191152	0.0986181	4
57409100	Waffle Crisp, Post	Ready-to-eat cereal, higher sugar (>21.2g/100g)	0.416887	-0.0027268	4
57410000	Weetabix Whole Wheat Cereal	Ready-to-eat cereal, lower sugar (=<21.2g/100g)	0.332279	0.0453189	4
57411000	Wheat Chex	Ready-to-eat cereal, lower sugar (=<21.2g/100g)	0.413937	-0.000739447	4
57412000	Wheat germ, plain	Not included in a food category	0.03922	0.22171	4
57413000	Wheat germ, with sugar and honey	Ready-to-eat cereal, higher sugar (>21.2g/100g)	0.238575	0.0846739	4
57416000	Wheat, puffed, plain	Ready-to-eat cereal, lower sugar (=<21.2g/100g)	0.303846	0.0631101	4
57416010	Wheat, puffed, presweetened with sugar	Ready-to-eat cereal, higher sugar (>21.2g/100g)	0.402857	-0.00193227	4
57417000	Shredded Wheat, 100%	Ready-to-eat cereal, lower sugar (=<21.2g/100g)	0.11028	0.24703	4
57418000	Wheaties	Ready-to-eat cereal, lower sugar (=<21.2g/100g)	0.415962	-0.00175556	4
57419000	Yogurt Burst Cheerios	Ready-to-eat cereal, higher sugar (>21.2g/100g)	0.416585	-0.00258306	4
57601100	Wheat bran, unprocessed	Not included in a food category	-0.635914	0.893589	1
57602100	Oats, raw	Not included in a food category	-0.619645	0.876773	1
57602500	Oat bran, uncooked	Not included in a food category	-0.636516	0.891525	1
57603100	Rice polishings	Not included in a food category	-0.654407	0.91511	1
57603200	Rice bran, uncooked	Not included in a food category	-0.654407	0.91511	1
57604100	Whole wheat, cracked	Not included in a food category	-0.456983	0.729886	1
57801000	Barley cereal, baby food, dry, instant	Baby food: cereals	0.245052	0.0943277	4
57803000	Mixed cereal, baby food, dry, instant	Baby food: cereals	0.209106	0.160681	4
57804000	Oatmeal cereal, baby food, dry, instant	Baby food: cereals	0.118451	0.228789	4
57805000	Rice cereal, baby food, dry, instant	Baby food: cereals	0.186022	0.142296	4
57805080	Rice cereal with apples, baby food, dry, instant	Baby food: cereals	0.25887	0.0929183	4
57805100	Rice cereal with bananas, baby food, dry, instant	Baby food: cereals	0.329025	0.0277187	4
57805500	Brown rice cereal, baby food, dry, instant	Baby food: cereals	0.235391	0.110693	4
57806000	Mixed cereal with bananas, baby food, dry, instant	Baby food: cereals	0.316293	0.0600999	4
57806100	Oatmeal cereal with bananas, baby food, dry, instant	Baby food: cereals	0.345665	0.0221776	4
57806200	Oatmeal cereal with fruit, baby food, dry, instant, toddler	Baby food: cereals	0.243112	0.0887167	4
57807010	Whole wheat cereal with apples, baby food, dry, instant	Baby food: cereals	0.258798	0.0522325	4
57820000	Cereal, baby food, jarred, NFS	Baby food: cereals	0.238648	0.0223655	4
57820100	Rice cereal, baby food, jarred, NFS	Baby food: cereals	0.295951	0.0127511	4
57822000	Mixed cereal with applesauce and bananas, baby food, jarred	Baby food: cereals	0.173988	0.0183478	4
57823000	Oatmeal with applesauce and bananas, baby food, jarred	Baby food: cereals	0.16824	0.0379507	4
57824000	Rice cereal with applesauce and bananas, baby food, jarred	Baby food: cereals	0.295951	0.0127511	4
57824500	Rice cereal with mixed fruit, baby food, jarred	Baby food: cereals	0.0295682	0.0285634	4
57830100	Gerber Graduates Finger Snacks Cereal, baby food	Baby food: snacks and sweets	0.409408	-0.000668248	4
58106200	Pizza, cheese, prepared from frozen, thin crust	Pizza	0.412435	-0.00428281	4
58106205	Pizza, cheese, prepared from frozen, thick crust	Pizza	0.411093	-0.00354973	4
58106300	Pizza, cheese, with vegetables, prepared from frozen, thin crust	Pizza	0.416259	-0.00307772	4
58106305	Pizza, cheese with vegetables, prepared from frozen, thick crust	Pizza	0.415643	-0.00368958	4
58106500	Pizza with meat, prepared from frozen, thin crust	Pizza	0.414897	-0.0037027	4
58106505	Pizza with meat, prepared from frozen, thick crust	Pizza	0.407034	-0.00527029	4
58106700	Pizza with meat and vegetables, prepared from frozen, thin crust	Pizza	0.413489	-0.00333408	4
58106705	Pizza with meat and vegetables, prepared from frozen, thick crust	Pizza	0.412465	-0.00389274	4
58106733	Pizza with extra meat and extra vegetables, prepared from frozen, thin crust	Pizza	0.416384	-0.00342814	4
58106734	Pizza with extra meat and extra vegetables, prepared from frozen, thick crust	Pizza	0.41603	-0.0038415	4
58108050	Pizza rolls	Pizza	0.415882	-0.00389379	4
58126280	Turnover, chicken- or turkey-, and vegetable-filled, lower in fat	Turnovers and other grain-based items	0.411165	-0.00469294	4
58126290	Turnover, meat- and cheese-filled, lower in fat	Turnovers and other grain-based items	0.416385	-0.00319246	4
58126300	Turnover, meat- and cheese-filled, tomato-based sauce, lower in fat	Turnovers and other grain-based items	0.412938	-0.00381716	4
58126400	Turnover, filled with egg, meat and cheese	Turnovers and other grain-based items	0.411383	-0.00389482	4
58127110	Vegetables in pastry	Turnovers and other grain-based items	0.405061	-0.00393275	4
58127150	Vegetables and cheese in pastry	Turnovers and other grain-based items	0.409196	-0.0038394	4
58127210	Croissant sandwich, filled with ham and cheese	Egg/breakfast sandwiches (single code)	0.349584	-0.0231676	4
58130013	Lasagna with meat, canned	Pasta mixed dishes, excludes macaroni and cheese	0.395946	-0.00831783	4
58131323	Ravioli, meat-filled, with tomato sauce or meat sauce, canned	Pasta mixed dishes, excludes macaroni and cheese	0.380632	-0.00980624	4
58131523	Ravioli, cheese-filled, with tomato sauce, canned	Pasta mixed dishes, excludes macaroni and cheese	0.38314	-0.0079186	4
58132113	Pasta with tomato sauce and cheese, canned	Pasta mixed dishes, excludes macaroni and cheese	0.181248	-0.0354739	4
58132310	Spaghetti with tomato sauce and meatballs or spaghetti with meat sauce or spaghetti with meat sauce and meatballs	Pasta mixed dishes, excludes macaroni and cheese	0.411782	-0.00384539	4
58132313	Pasta with tomato sauce and meat or meatballs, canned	Pasta mixed dishes, excludes macaroni and cheese	0.388912	-0.00892511	4
58132713	Pasta with tomato sauce and frankfurters or hot dogs, canned	Pasta mixed dishes, excludes macaroni and cheese	0.40574	-0.00631881	4
58145113	Macaroni or noodles with cheese, canned	Macaroni and cheese	0.320399	-0.0146797	4
58145115	Macaroni or noodles with cheese, from boxed mix with already prepared cheese sauce	Macaroni and cheese	0.395829	-0.00801079	4
58146200	Pasta, meat-filled, with gravy, canned	Pasta mixed dishes, excludes macaroni and cheese	0.410776	-0.00501238	4
58147510	Flavored pasta	Pasta mixed dishes, excludes macaroni and cheese	0.39189	-0.00933135	4
58163310	Flavored rice mixture	Rice mixed dishes	0.389361	-0.00948793	4
58163330	Flavored rice mixture with cheese	Rice mixed dishes	0.389754	-0.0089545	4
58163380	Flavored rice and pasta mixture	Rice mixed dishes	0.410863	-0.0045492	4
58301020	Lasagna with cheese and sauce (diet frozen meal)	Pasta mixed dishes, excludes macaroni and cheese	0.41496	-0.00364223	4
58301030	Veal lasagna (diet frozen meal)	Pasta mixed dishes, excludes macaroni and cheese	0.394428	-0.00921815	4
58301050	Lasagna with cheese and meat sauce (diet frozen meal)	Pasta mixed dishes, excludes macaroni and cheese	0.414534	-0.00291239	4
58301080	Lasagna with cheese and meat sauce, reduced fat and sodium (diet frozen meal)	Pasta mixed dishes, excludes macaroni and cheese	0.416595	-0.00355106	4
58301110	Vegetable lasagna (frozen meal)	Pasta mixed dishes, excludes macaroni and cheese	0.412084	-0.00398913	4
58301150	Zucchini lasagna (diet frozen meal)	Pasta mixed dishes, excludes macaroni and cheese	0.403404	-0.00585336	4
58302000	Macaroni and cheese (diet frozen meal)	Macaroni and cheese	0.363324	-0.0101549	4
58302030	Macaroni with veal, cheese, and sauce (diet frozen meal)	Macaroni and cheese	0.412241	-0.00374455	4
58302050	Beef and noodles with meat sauce and cheese (diet frozen meal)	Meat mixed dishes	0.410528	-0.00384017	4
58302060	Spaghetti or noodles with beef in tomato-based sauce, lowfat, reduced sodium (diet frozen meal)	Pasta mixed dishes, excludes macaroni and cheese	0.357889	-0.0067194	4
58302080	Noodles with vegetables in tomato-based sauce (diet frozen meal)	Pasta mixed dishes, excludes macaroni and cheese	0.34889	-0.0112554	4
58303100	Rice, with broccoli, cheese sauce (frozen side dish)	Rice mixed dishes	0.399713	-0.00718584	4
58303200	Rice, with green beans, water chestnuts, in sherry mushroom sauce (frozen side dish)	Rice mixed dishes	0.406858	-0.00524129	4
58304010	Spaghetti and meatballs dinner, NFS (frozen meal)	Pasta mixed dishes, excludes macaroni and cheese	0.417159	-0.0034963	4
58304020	Spaghetti and meatballs with tomato sauce, sliced apples, bread (frozen meal)	Pasta mixed dishes, excludes macaroni and cheese	0.402941	-0.00523453	4
58304050	Spaghetti with meat and mushroom sauce (diet frozen meal)	Pasta mixed dishes, excludes macaroni and cheese	0.413827	-0.00350343	4
58304060	Spaghetti with meat sauce (diet frozen meal)	Pasta mixed dishes, excludes macaroni and cheese	0.360562	-0.0124097	4
58304200	Ravioli, cheese-filled, with tomato sauce (diet frozen meal)	Pasta mixed dishes, excludes macaroni and cheese	0.414482	-0.00346949	4
58304220	Rigatoni with meat sauce and cheese (diet frozen meal)	Pasta mixed dishes, excludes macaroni and cheese	0.40921	-0.00552708	4
58304230	Ravioli, cheese-filled, with vegetable and fruit (frozen meal)	Pasta mixed dishes, excludes macaroni and cheese	0.404544	-0.0060048	4
58304250	Manicotti, cheese-filled, with tomato sauce (diet frozen meal)	Pasta mixed dishes, excludes macaroni and cheese	0.402621	-0.00763991	4
58304300	Cannelloni, cheese-filled, with tomato sauce (diet frozen meal)	Pasta mixed dishes, excludes macaroni and cheese	0.383279	-0.0132815	4
58304400	Linguini with vegetables and seafood in white wine sauce (diet frozen meal)	Pasta mixed dishes, excludes macaroni and cheese	0.393824	-0.00743563	4
58305010	Mosticolli with meatballs, sauce, bread (frozen meal)	Pasta mixed dishes, excludes macaroni and cheese	0.404162	-0.00633687	4
58305250	Pasta with vegetable and cheese sauce (diet frozen meal)	Pasta mixed dishes, excludes macaroni and cheese	0.412825	-0.00372769	4
58306010	Beef enchilada dinner, NFS (frozen meal)	Other Mexican mixed dishes	0.413679	-0.00332004	4
58306020	Beef enchilada, chili gravy, rice, refried beans (frozen meal)	Other Mexican mixed dishes	0.413679	-0.00332004	4
58306070	Cheese enchilada (frozen meal)	Other Mexican mixed dishes	0.375413	-0.0109037	4
58306100	Chicken enchilada (diet frozen meal)	Other Mexican mixed dishes	0.375393	-0.0111014	4
58306150	Chicken enchilada with salsa, rice, vegetable, and dessert (diet frozen meal)	Other Mexican mixed dishes	0.314551	-0.0123273	4
58306200	Chicken fajitas (diet frozen meal)	Other Mexican mixed dishes	0.40896	-0.00316382	4
58306500	Chicken burritos (diet frozen meal)	Burritos and tacos	0.404408	-0.00655372	4
58307010	Beef and pork cannelloni (diet frozen meal)	Pasta mixed dishes, excludes macaroni and cheese	0.39602	-0.00593128	4
58310110	Frozen breakfast, NFS (frozen meal)	Meat mixed dishes	0.373918	-0.00850095	4
58310210	Sausage and french toast (frozen meal)	Meat mixed dishes	0.395493	-0.00710364	4
58310310	Pancakes and sausage (frozen meal)	Meat mixed dishes	0.408676	-0.00519176	4
58310410	Sausage rice links and whole wheat pancakes (frozen meal)	Meat mixed dishes	0.353044	-0.0188801	4
58403060	Chicken noodle soup, canned, reduced sodium, ready-to-serve	Soups	0.0839979	-0.0977744	4
58407050	Instant soup, noodle with egg, shrimp or chicken	Soups	0.330801	-0.0194278	4
58503000	Macaroni, tomatoes, and beef, baby food, NS as to strained or junior	Baby food: meat and dinners	0.129413	-0.0894977	4
58503010	Macaroni, tomatoes, and beef, baby food, strained	Baby food: meat and dinners	0.0620402	-0.110852	4
58503020	Macaroni, tomatoes, and beef, baby food, junior	Baby food: meat and dinners	0.161712	-0.0655772	4
58503050	Macaroni with beef and tomato sauce, baby food, toddler	Baby food: meat and dinners	0.15407	-0.0561961	4
58508000	Macaroni and cheese, baby food, strained	Baby food: meat and dinners	0.250493	-0.00467997	4
58508300	Macaroni and cheese, baby food, toddler	Baby food: meat and dinners	0.296702	-0.0118736	4
58509020	Spaghetti, tomato sauce, and beef, baby food, junior	Baby food: meat and dinners	0.242319	-0.0428267	4
58509100	Ravioli, cheese-filled, with tomato sauce, baby food, toddler	Baby food: meat and dinners	0.336578	-0.015766	4
58509200	Macaroni with vegetables, baby food, strained	Baby food: meat and dinners	0.110784	-0.0434404	4
61101010	Grapefruit, raw	Citrus fruits	-0.655581	0.851584	1
61101200	Grapefruit, canned or frozen, NS as to sweetened or unsweetened; sweetened, NS as to type of sweetener	Citrus fruits	-0.827401	-0.139314	3
61101220	Grapefruit, canned or frozen, unsweetened, water pack	Citrus fruits	-0.695866	0.61146	1
61101230	Grapefruit, canned or frozen, in light syrup	Citrus fruits	-0.831295	-0.295445	3
61104010	Grapefruit and orange sections, raw	Citrus fruits	-0.655972	0.897108	1
61110010	Kumquat, raw	Citrus fruits	-0.643342	0.801975	1
61113010	Lemon, raw	Citrus fruits	-0.656463	0.899204	1
61116010	Lime, raw	Citrus fruits	-0.657249	0.825976	1
61119010	Orange, raw	Citrus fruits	-0.657122	0.906508	1
61119020	Orange, sections, canned, juice pack	Citrus fruits	-0.78985	0.190539	3
61119100	Orange peel	Not included in a food category	-0.645103	0.846886	1
61122300	Orange, mandarin, canned or frozen, NS as to sweetened or unsweetened; sweetened, NS as to type of sweetener	Citrus fruits	-0.911667	-0.469578	3
61122320	Orange, mandarin, canned or frozen, juice pack	Citrus fruits	-0.903295	-0.449871	3
61122330	Orange, mandarin, canned or frozen, in light syrup	Citrus fruits	-0.911667	-0.469578	3
61122350	Orange, mandarin, canned or frozen, drained	Citrus fruits	-0.903113	-0.438809	3
61125000	Tangelo, raw	Citrus fruits	-0.657122	0.906508	1
61125010	Tangerine, raw	Citrus fruits	-0.67328	0.768889	1
61201010	Grapefruit juice, freshly squeezed	Citrus juice	-0.654447	0.907981	1
61201020	Grapefruit juice, NS as to form	Citrus juice	-0.653356	0.907405	1
61201220	Grapefruit juice, canned, bottled or in a carton	Citrus juice	-0.653356	0.907405	1
61201620	Grapefruit juice, frozen (reconstituted with water)	Citrus juice	-0.65196	0.89636	1
61204000	Lemon juice, NS as to form	Mustard and other condiments	-0.649653	0.896901	1
61204010	Lemon juice, freshly squeezed	Mustard and other condiments	-0.590276	0.82656	1
61204200	Lemon juice, canned or bottled	Mustard and other condiments	-0.640583	0.855649	1
61204600	Lemon juice, frozen	Mustard and other condiments	-0.651653	0.903204	1
61207000	Lime juice, NS as to form	Mustard and other condiments	-0.654185	0.912592	1
61207010	Lime juice, freshly squeezed	Mustard and other condiments	-0.630089	0.848159	1
61207200	Lime juice, canned or bottled	Mustard and other condiments	-0.647651	0.891541	1
61210000	Orange juice, NFS	Citrus juice	-0.655448	0.915463	1
61210010	Orange juice, freshly squeezed	Citrus juice	-0.654928	0.907138	1
61210220	Orange juice, canned, bottled or in a carton	Citrus juice	-0.655209	0.915259	1
61210250	Orange juice, with calcium added, canned, bottled or in a carton	Citrus juice	-0.653742	0.912278	1
61210620	Orange juice, frozen (reconstituted with water)	Citrus juice	-0.655169	0.885854	1
61210820	Orange juice, frozen, with calcium added (reconstituted with water)	Citrus juice	-0.652746	0.892204	1
61213000	Tangerine juice, NFS	Citrus juice	-0.853743	-0.196896	3
61213220	Tangerine juice, canned	Citrus juice	-0.66414	0.864518	1
61213620	Tangerine juice, frozen (reconstituted with water)	Citrus juice	-0.658507	0.876654	1
61213800	Fruit juice blend, including citrus, 100% juice	Other fruit juice	-0.64988	0.895182	1
61213900	Fruit juice blend, including citrus, 100% juice, with calcium added	Other fruit juice	-0.642986	0.894297	1
62101000	Fruit, dried, NFS (assume uncooked)	Dried fruits	-0.656511	0.716951	1
62101050	Fruit mixture, dried (mixture includes three or more of the following: apples, apricots, dates, papaya, peaches, pears, pineapples, prunes, raisins)	Dried fruits	-0.778739	0.0751518	3
62101100	Apple, dried, uncooked	Dried fruits	-0.619215	0.719473	1
62101200	Apple, dried, cooked, NS as to sweetened or unsweetened; sweetened, NS as to type of sweetener	Dried fruits	-0.654186	0.905973	1
62101220	Apple, dried, cooked, unsweetened	Dried fruits	-0.654186	0.905973	1
62101300	Apple chips	Dried fruits	-0.676355	-0.321815	3
62104100	Apricot, dried, uncooked	Dried fruits	-0.640776	0.87213	1
62104200	Apricot, dried, cooked, NS as to sweetened or unsweetened; sweetened, NS as to type of sweetener	Dried fruits	-0.6514	0.883103	1
62104220	Apricot, dried, cooked, unsweetened	Dried fruits	-0.6514	0.883103	1
62107200	Banana chips	Dried fruits	0.234266	0.0632183	4
62108100	Currants, dried	Dried fruits	-0.619228	0.779442	1
62109100	Cranberries, dried	Dried fruits	-0.757401	-0.279131	3
62110100	Date	Dried fruits	-0.61781	0.784891	1
62113100	Fig, dried, uncooked	Dried fruits	-0.595312	0.766699	1
62113220	Fig, dried, cooked, unsweetened	Dried fruits	-0.653344	0.874254	1
62114000	Lychee, dried (lychee nuts)	Dried fruits	-0.539584	0.642857	1
62114050	Mango, dried	Dried fruits	-0.807239	-0.226536	3
62114110	Papaya, dried	Dried fruits	-0.472376	0.604458	1
62116100	Peach, dried, uncooked	Dried fruits	-0.609566	0.756804	1
62116220	Peach, dried, cooked, unsweetened	Dried fruits	-0.654021	0.896999	1
62119100	Pear, dried, uncooked	Dried fruits	-0.638666	0.777363	1
62120100	Pineapple, dried	Dried fruits	-0.6122	0.813564	1
62121100	Plum, rock salt, dried	Dried fruits	-0.770696	-0.315969	3
62122100	Prune, dried, uncooked	Dried fruits	-0.667651	0.644588	1
62122200	Prune, dried, cooked, NS as to sweetened or unsweetened; sweetened, NS as to type of sweetener	Dried fruits	-0.659821	0.873981	1
62122220	Prune, dried, cooked, unsweetened	Dried fruits	-0.659821	0.873981	1
62125100	Raisins	Dried fruits	-0.59295	0.690131	1
62126000	Tamarind pulp, dried, sweetened ("Pulpitas")	Dried fruits	-0.738568	0.0511376	3
63100100	Fruit, NS as to type	Other fruits and fruit salads	-0.666285	0.743976	1
63101000	Apple, raw	Apples	-0.655961	0.894949	1
63101110	Applesauce, stewed apples, NS as to sweetened or unsweetened; sweetened, NS as to type of sweetener	Apples	-0.882689	-0.452289	3
63101120	Applesauce, stewed apples, unsweetened	Apples	-0.255194	0.434734	1
63101130	Applesauce, stewed apples, with sugar	Apples	-0.882689	-0.452289	3
63101140	Applesauce, stewed apples, sweetened with low calorie sweetener	Apples	-0.255194	0.434734	4
63101150	Applesauce with other fruits	Apples	-0.184372	-0.170179	4
63101210	Apple, cooked or canned, with syrup	Apples	-0.831036	-0.330187	3
63101320	Apple, baked, unsweetened	Apples	-0.6581	0.873139	1
63101420	Apple, pickled	Apples	-0.805429	-0.323955	3
63103010	Apricot, raw	Other fruits and fruit salads	-0.653692	0.849137	1
63103110	Apricot, cooked or canned, NS as to sweetened or unsweetened; sweetened, NS as to type of sweetener	Other fruits and fruit salads	-0.914576	-0.472999	3
63103120	Apricot, cooked or canned, unsweetened, water pack	Other fruits and fruit salads	-0.666876	0.822982	1
63103130	Apricot, cooked or canned, in heavy syrup	Other fruits and fruit salads	-0.914576	-0.472999	3
63103140	Apricot, cooked or canned, in light syrup	Other fruits and fruit salads	-0.906294	-0.461876	3
63103150	Apricot, cooked or canned, drained solids	Other fruits and fruit salads	-0.904152	-0.435234	3
63103170	Apricot, cooked or canned, juice pack	Other fruits and fruit salads	-0.882874	-0.36222	3
63105010	Avocado, raw	Other vegetables and combinations	-0.579227	0.752622	1
63107010	Banana, raw	Bananas	-0.655361	0.915927	1
63107050	Banana, white, ripe (guineo blanco maduro)	Bananas	-0.655361	0.915927	1
63107070	Banana, Chinese, raw	Bananas	-0.655361	0.915927	1
63107310	Banana, ripe, boiled	Bananas	-0.658241	0.887472	1
63109010	Cantaloupe (muskmelon), raw	Melons	-0.660242	0.866615	1
63109700	Carambola (starfruit), raw	Other fruits and fruit salads	-0.642469	0.802108	1
63110010	Cassaba melon, raw	Melons	-0.665947	0.75551	1
63111010	Cherries, maraschino	Other fruits and fruit salads	0.121988	0.02225	4
63115010	Cherries, sweet, raw (Queen Anne, Bing)	Other fruits and fruit salads	-0.69586	0.66082	1
63115110	Cherries, sweet, cooked or canned, NS as to sweetened or unsweetened; sweetened, NS as to type of sweetener	Other fruits and fruit salads	-0.914818	-0.472075	3
63115120	Cherries, sweet, cooked, unsweetened, water pack	Other fruits and fruit salads	-0.683955	0.743216	1
63115130	Cherries, sweet, cooked or canned, in heavy syrup	Other fruits and fruit salads	-0.914818	-0.472075	3
63115140	Cherries, sweet, cooked or canned, in light syrup	Other fruits and fruit salads	-0.907818	-0.43759	3
63115150	Cherries, sweet, cooked or canned, drained solids	Other fruits and fruit salads	-0.898897	-0.408253	3
63115170	Cherries, sweet, cooked or canned, juice pack	Other fruits and fruit salads	-0.875069	-0.346334	3
63115200	Cherries, frozen	Other fruits and fruit salads	-0.655077	0.808855	1
63119010	Fig, raw	Other fruits and fruit salads	-0.659289	0.860438	1
63119110	Fig, cooked or canned, NS as to sweetened or unsweetened; sweetened, NS as to type of sweetener	Other fruits and fruit salads	-0.904684	-0.43609	3
63119130	Fig, cooked or canned, in heavy syrup	Other fruits and fruit salads	-0.904684	-0.43609	3
63123000	Grapes, raw, NS as to type	Grapes	-0.655688	0.910475	1
63123010	Grapes, European type, adherent skin, raw	Grapes	-0.655688	0.910475	1
63123110	Grapes, seedless, cooked or canned, NS as to sweetened or unsweetened; sweetened, NS as to type of sweetener	Grapes	-0.824496	-0.292907	3
63125010	Guava, raw	Other fruits and fruit salads	-0.618206	0.674907	1
63125100	Guava shell (assume canned in heavy syrup)	Other fruits and fruit salads	-0.778558	-0.0132379	3
63126500	Kiwi fruit, raw	Other fruits and fruit salads	-0.656494	0.826526	1
63126510	Lychee, raw	Other fruits and fruit salads	-0.65729	0.831384	1
63126600	Lychee, cooked or canned, in sugar or syrup	Other fruits and fruit salads	-0.799516	-0.314102	3
63127010	Honeydew melon, raw	Melons	-0.655766	0.835792	1
63129010	Mango, raw	Other fruits and fruit salads	-0.661379	0.8307	1
63129020	Mango, pickled	Other fruits and fruit salads	-0.86342	-0.324454	3
63129030	Mango, cooked	Other fruits and fruit salads	-0.667716	0.81087	1
63131010	Nectarine, raw	Peaches and nectarines	-0.658114	0.860973	1
63133010	Papaya, raw	Other fruits and fruit salads	-0.655602	0.876496	1
63133050	Papaya, green, cooked	Other fruits and fruit salads	-0.644565	0.857438	1
63133100	Papaya, cooked or canned, in sugar or syrup	Other fruits and fruit salads	-0.785131	-0.257275	3
63134010	Passion fruit, raw	Other fruits and fruit salads	-0.640789	0.825214	1
63135010	Peach, raw	Peaches and nectarines	-0.655488	0.914065	1
63135110	Peach, cooked or canned, NS as to sweetened or unsweetened; sweetened, NS as to type of sweetener	Peaches and nectarines	-0.91381	-0.471863	3
63135120	Peach, cooked or canned, unsweetened, water pack	Peaches and nectarines	-0.660615	0.810818	1
63135130	Peach, cooked or canned, in heavy syrup	Peaches and nectarines	-0.91381	-0.471863	3
63135140	Peach, cooked or canned, in light or medium syrup	Peaches and nectarines	-0.886668	-0.422916	3
63135150	Peach, cooked or canned, drained solids	Peaches and nectarines	-0.888068	-0.434642	3
63135170	Peach, cooked or canned, juice pack	Peaches and nectarines	-0.877165	-0.368561	3
63135610	Peach, frozen, NS as to added sweetener	Peaches and nectarines	-0.901462	-0.441053	3
63135620	Peach, frozen, unsweetened	Peaches and nectarines	-0.656335	0.909238	1
63135630	Peach, frozen, with sugar	Peaches and nectarines	-0.901462	-0.441053	3
63135660	Peach, spiced	Peaches and nectarines	-0.910916	-0.468967	3
63137010	Pear, raw	Other fruits and fruit salads	-0.704652	0.558977	1
63137050	Pear, Japanese, raw	Other fruits and fruit salads	-0.658643	0.724191	1
63137110	Pear, cooked or canned, NS as to sweetened or unsweetened; sweetened, NS as to type of sweetener	Other fruits and fruit salads	-0.91272	-0.470704	3
63137120	Pear, cooked or canned, unsweetened, water pack	Other fruits and fruit salads	-0.646739	0.708377	1
63137130	Pear, cooked or canned, in heavy syrup	Other fruits and fruit salads	-0.91272	-0.470704	3
63137140	Pear, cooked or canned, in light syrup	Other fruits and fruit salads	-0.850775	-0.344343	3
63137150	Pear, cooked or canned, drained solids	Other fruits and fruit salads	-0.909523	-0.464894	3
63137170	Pear, cooked or canned, juice pack	Other fruits and fruit salads	-0.845038	-0.284662	3
63139010	Persimmon, raw	Other fruits and fruit salads	-0.659776	0.698977	1
63141010	Pineapple, raw	Other fruits and fruit salads	-0.660619	0.87225	1
63141110	Pineapple, cooked or canned, NS as to sweetened or unsweetened; sweetened, NS as to type of sweetener	Other fruits and fruit salads	-0.896468	-0.461509	3
63141120	Pineapple, cooked or canned, unsweetened, waterpack	Other fruits and fruit salads	-0.688138	0.652851	1
63141130	Pineapple, cooked or canned, in heavy syrup	Other fruits and fruit salads	-0.904207	-0.459177	3
63141140	Pineapple, cooked or canned, in light syrup	Other fruits and fruit salads	-0.896464	-0.401281	3
63141150	Pineapple, cooked or canned, drained solids	Other fruits and fruit salads	-0.891887	-0.408356	3
63141170	Pineapple, cooked or canned, juice pack	Other fruits and fruit salads	-0.896468	-0.461509	3
63143010	Plum, raw	Other fruits and fruit salads	-0.660187	0.829028	1
63143110	Plum, cooked or canned, NS as to sweetened or unsweetened; sweetened, NS as to type of sweetener	Other fruits and fruit salads	-0.913423	-0.472015	3
63143140	Plum, cooked or canned, in light syrup	Other fruits and fruit salads	-0.908253	-0.462821	3
63143150	Plum, cooked or canned, drained solids	Other fruits and fruit salads	-0.910265	-0.470112	3
63143170	Plum, cooked or canned, juice pack	Other fruits and fruit salads	-0.880968	-0.397513	3
63143650	Plum, pickled	Other fruits and fruit salads	-0.879353	-0.399376	3
63145010	Pomegranate, raw	Other fruits and fruit salads	-0.640954	0.653604	1
63147010	Rhubarb, raw	Other fruits and fruit salads	-0.656257	0.899565	1
63147110	Rhubarb, cooked or canned, NS as to sweetened or unsweetened; sweetened, NS as to type of sweetener	Other fruits and fruit salads	-0.914991	-0.473001	3
63147120	Rhubarb, cooked or canned, unsweetened	Other fruits and fruit salads	-0.64204	0.885948	1
63147130	Rhubarb, cooked or canned, in heavy syrup	Other fruits and fruit salads	-0.915078	-0.473464	3
63147140	Rhubarb, cooked or canned, in light syrup	Other fruits and fruit salads	-0.885901	-0.422314	3
63147600	Rhubarb, frozen, NS as to sweetened or unsweetened; sweetened, NS as to type of sweetener	Other fruits and fruit salads	-0.914991	-0.473001	3
63147620	Rhubarb, frozen, with sugar	Other fruits and fruit salads	-0.915078	-0.473464	3
63148750	Tamarind, raw	Other fruits and fruit salads	-0.609368	0.761427	1
63149010	Watermelon, raw	Melons	-0.652354	0.896289	1
63200100	Berries, raw, NFS	Berries	-0.655332	0.904977	1
63200200	Berries, frozen, NFS	Berries	-0.653811	0.898303	1
63201010	Blackberries, raw	Berries	-0.655704	0.913354	1
63201110	Blackberries, cooked or canned, NS as to sweetened or unsweetened; sweetened, NS as to type of sweetener	Berries	-0.900648	-0.429635	3
63201600	Blackberries, frozen	Berries	-0.671353	0.78646	1
63201800	Blackberries, frozen, sweetened, NS as to type of sweetener	Berries	-0.876271	-0.296958	3
63203010	Blueberries, raw	Berries	-0.656534	0.891141	1
63203110	Blueberries, cooked or canned, NS as to sweetened or unsweetened; sweetened, NS as to type of sweetener	Berries	-0.899836	-0.42066	3
63203120	Blueberries, cooked or canned, unsweetened, water pack	Berries	-0.659484	0.796508	1
63203130	Blueberries, cooked or canned, in heavy syrup	Berries	-0.899836	-0.42066	3
63203550	Blueberries, frozen, sweetened	Berries	-0.788227	-0.193921	3
63203570	Blueberries, frozen, NS as to sweetened or unsweetened	Berries	-0.655563	0.914846	1
63203600	Blueberries, frozen, unsweetened	Berries	-0.655563	0.914846	1
63203700	Blueberry pie filling	Jams, syrups, toppings	-0.067958	-0.052451	4
63205010	Boysenberries, raw	Berries	-0.655704	0.913354	1
63207000	Cranberries, NS as to raw, cooked, or canned	Berries	0.205215	-0.021854	4
63207010	Cranberries, raw	Berries	-0.649561	0.866548	1
63207110	Cranberries, cooked or canned	Berries	0.205215	-0.021854	4
63215010	Loganberries, raw	Berries	-0.65623	0.90091	1
63217010	Mulberries, raw	Berries	-0.656584	0.868988	1
63219000	Raspberries, raw, NS as to color	Berries	-0.65539	0.915772	1
63219020	Raspberries, red, raw	Berries	-0.65539	0.915772	1
63219110	Raspberries, cooked or canned, NS as to sweetened or unsweetened; sweetened, NS as to type of sweetener	Berries	-0.912875	-0.469082	3
63219120	Raspberries, cooked or canned, unsweetened, water pack	Berries	-0.659717	0.853153	1
63219130	Raspberries, cooked or canned, in heavy syrup	Berries	-0.912875	-0.469082	3
63219600	Raspberries, frozen, NS as to added sweetener	Berries	-0.912124	-0.465067	3
63219610	Raspberries, frozen, unsweetened	Berries	-0.658758	0.885165	1
63219620	Raspberries, frozen, with sugar	Berries	-0.912124	-0.465067	3
63223020	Strawberries, raw	Berries	-0.656937	0.905276	1
63223110	Strawberries, cooked or canned, NS as to sweetened or unsweetened; sweetened, NS as to type of sweetener	Berries	-0.915049	-0.47331	3
63223120	Strawberries, cooked or canned, unsweetened, water pack	Berries	-0.656193	0.877417	1
63223130	Strawberries, cooked or canned, in syrup	Berries	-0.915049	-0.47331	3
63223600	Strawberries, frozen, NS as to added sweetener	Berries	-0.912842	-0.469647	3
63223610	Strawberries, frozen, unsweetened	Berries	-0.656359	0.867889	1
63223620	Strawberries, frozen, with sugar	Berries	-0.912842	-0.469647	3
63307010	Cranberry-orange relish, uncooked	Other fruits and fruit salads	-0.0282084	0.0549309	4
63311080	Fruit cocktail or mix, frozen	Other fruits and fruit salads	-0.658157	0.740302	1
63311110	Fruit cocktail, cooked or canned, NS as to sweetened or unsweetened; sweetened, NS as to type of sweetener	Other fruits and fruit salads	0.0200082	-0.0955888	4
63311120	Fruit cocktail, cooked or canned, unsweetened, water pack	Other fruits and fruit salads	0.0296467	0.195354	4
63311130	Fruit cocktail, cooked or canned, in heavy syrup	Other fruits and fruit salads	0.202753	-0.0694926	4
63311140	Fruit cocktail, cooked or canned, in light syrup	Other fruits and fruit salads	0.197029	-0.00818035	4
63311145	Tropical fruit cocktail, cooked or canned, in light syrup	Other fruits and fruit salads	-0.141739	0.19803	4
63311150	Fruit cocktail, cooked or canned, drained solids	Other fruits and fruit salads	0.115201	-0.0876971	4
63311170	Fruit cocktail, cooked or canned, juice pack	Other fruits and fruit salads	0.0361487	-0.0237449	4
63411010	Cranberry salad, congealed	Other fruits and fruit salads	0.0383917	0.0452474	4
63420100	Fruit juice bar, frozen, orange flavor	Gelatins, ices, sorbets	0.245312	-0.0168095	4
63420110	Fruit juice bar, frozen, flavor other than orange	Gelatins, ices, sorbets	0.163612	0.010156	4
63420200	Fruit juice bar, frozen, sweetened with low calorie sweetener, flavors other than orange	Gelatins, ices, sorbets	0.0564724	0.211812	4
63430100	Sorbet, fruit, noncitrus flavor	Gelatins, ices, sorbets	0.163612	0.010156	4
63430110	Sorbet, fruit, citrus flavor	Gelatins, ices, sorbets	0.245312	-0.0168095	4
63430500	Fruit juice bar with cream, frozen	Gelatins, ices, sorbets	0.14194	-0.0157245	4
64100100	Fruit juice, NFS	Other fruit juice	-0.653299	0.907478	1
64100110	Fruit juice blend, 100% juice	Other fruit juice	-0.646145	0.896879	1
64100200	Fruit juice blend, with cranberry, 100% juice	Other fruit juice	-0.626324	0.872402	1
64101010	Apple cider	Apple juice	-0.648957	0.90627	1
64104010	Apple juice	Apple juice	-0.649626	0.909586	1
64104600	Blackberry juice	Other fruit juice	-0.651447	0.905535	1
64105400	Cranberry juice, 100%, not a blend	Other fruit juice	-0.629972	0.849972	1
64116020	Grape juice	Other fruit juice	-0.602439	0.805585	1
64120010	Papaya juice	Other fruit juice	-0.206712	0.499993	1
64121000	Passion fruit juice	Other fruit juice	-0.622604	0.739899	1
64124020	Pineapple juice	Other fruit juice	-0.648163	0.883218	1
64126000	Pomegranate juice	Other fruit juice	-0.595015	0.682952	1
64132010	Prune juice	Other fruit juice	-0.645945	0.758006	1
64132500	Strawberry juice	Other fruit juice	-0.647634	0.862585	1
64133100	Watermelon juice	Other fruit juice	-0.652354	0.896289	1
64200100	Fruit nectar, NFS	Fruit drinks	0.0921811	-0.0100295	4
64201010	Apricot nectar	Fruit drinks	0.0921811	-0.0100295	4
64201500	Banana nectar	Fruit drinks	-0.195596	-0.175973	4
64202010	Cantaloupe nectar	Fruit drinks	-0.0387433	0.00336423	4
64203020	Guava nectar	Fruit drinks	-0.0703426	-0.0751646	4
64204010	Mango nectar	Fruit drinks	0.057184	0.14722	4
64205010	Peach nectar	Fruit drinks	-0.0383687	0.00928806	4
64210010	Papaya nectar	Fruit drinks	-0.206712	0.499993	4
64213010	Passion fruit nectar	Fruit drinks	0.0451402	0.0713115	4
64215010	Pear nectar	Fruit drinks	0.0473286	-0.0233877	4
64221010	Soursop (Guanabana) nectar	Fruit drinks	0.128499	0.0948427	4
64401000	Vinegar	Mustard and other condiments	-0.312147	0.164879	2
67304000	Plums, baby food, NS as to strained or junior	Baby food: fruit	-0.910435	-0.470331	3
67304010	Plums, baby food, strained	Baby food: fruit	-0.905212	-0.464829	3
67304020	Plums, baby food, junior	Baby food: fruit	-0.878106	-0.439801	3
67304030	Plums, bananas, and rice, baby food strained	Baby food: fruit	-0.86664	-0.348055	3
67304500	Prunes with oatmeal, baby food, strained	Baby food: fruit	-0.907888	-0.452165	3
67306000	Ciruelas, baby food	Baby food: fruit	-0.907888	-0.452165	3
67307000	Apricots, baby food, NS as to strained or junior	Baby food: fruit	-0.909985	-0.469725	3
67307010	Apricots, baby food, strained	Baby food: fruit	-0.906697	-0.463935	3
67307020	Apricots, baby food, junior	Baby food: fruit	-0.906928	-0.461147	3
67308000	Bananas, baby food, NS as to strained or junior	Baby food: fruit	-0.899574	-0.447626	3
67308020	Bananas, baby food, junior	Baby food: fruit	-0.908796	-0.466003	3
67309000	Bananas and pineapple, baby food, NS as to strained or junior	Baby food: fruit	-0.898446	-0.443627	3
67309010	Bananas and pineapple, baby food, strained	Baby food: fruit	-0.881785	-0.443967	3
67309020	Bananas and pineapple, baby food, junior	Baby food: fruit	-0.89692	-0.450288	3
67501000	Apples and chicken, baby food, strained	Baby food: meat and dinners	-0.821116	-0.411338	3
67501100	Apples with ham, baby food, strained	Baby food: meat and dinners	-0.727641	-0.33982	3
67600100	Apples and sweetpotatoes, baby food, strained	Baby food: fruit	-0.87497	-0.329469	3
71402040	White potato, french fries, breaded or battered	French fries and other fried white potatoes	0.411164	-0.00492862	4
71405030	White potato, hash brown, from dry mix	French fries and other fried white potatoes	0.315878	-0.00905215	4
71501200	White potato, from complete dry mix, mashed, made with water	Mashed potatoes and white potato mixtures	0.17272	-0.0246116	4
75201030	Artichoke salad in oil	Vegetable mixed dishes	-0.774272	-0.315288	3
75236500	Yeast extract spread	Mustard and other condiments	0.214396	0.0458293	4
75340160	Vegetable and pasta combinations with cream or cheese sauce (broccoli, pasta, carrots, corn, zucchini, peppers, cauliflower, peas, etc.), cooked	Vegetable mixed dishes	0.398233	-0.00723735	4
75365000	Vegetable mixture, dried	Not included in a food category	0.246753	0.0245305	4
75415022	Onion rings, from frozen, batter-dipped, baked or fried	Onions	0.408317	-0.00512112	4
75500110	Beans, string, green, pickled	Olives, pickles, pickled vegetables	-0.852629	-0.254149	3
75500210	Beets, pickled	Olives, pickles, pickled vegetables	-0.873999	-0.422704	3
75500510	Celery, pickled	Olives, pickles, pickled vegetables	-0.792825	-0.161503	3
75501010	Corn relish	Olives, pickles, pickled vegetables	-0.718142	-0.296755	3
75502500	Cabbage, fresh, pickled, Japanese style	Olives, pickles, pickled vegetables	-0.817661	-0.29185	3
75502510	Cabbage, red, pickled	Olives, pickles, pickled vegetables	-0.813468	-0.305445	3
75502520	Cabbage, Kimchi (Kim Chee) style	Olives, pickles, pickled vegetables	-0.88086	-0.366394	3
75503010	Cucumber pickles, dill	Olives, pickles, pickled vegetables	-0.364395	-0.227399	4
75503020	Cucumber pickles, relish	Olives, pickles, pickled vegetables	0.176327	-0.0450794	4
75503030	Cucumber pickles, sour	Olives, pickles, pickled vegetables	-0.57844	-0.330622	3
75503040	Cucumber pickles, sweet	Olives, pickles, pickled vegetables	-0.713083	-0.338806	3
75503080	Eggplant, pickled	Olives, pickles, pickled vegetables	-0.73137	-0.246123	3
75503090	Horseradish	Mustard and other condiments	-0.0686839	-0.019481	4
75503100	Mustard pickles	Olives, pickles, pickled vegetables	-0.698685	-0.335689	3
75503110	Cucumber pickles, dill, reduced salt	Olives, pickles, pickled vegetables	-0.128602	-0.0578903	4
75505000	Mushrooms, pickled	Olives, pickles, pickled vegetables	-0.824391	-0.34105	3
75506010	Mustard	Mustard and other condiments	-0.79667	-0.410764	3
75507000	Okra, pickled	Olives, pickles, pickled vegetables	-0.804039	-0.164578	3
75510000	Olives, NFS	Olives, pickles, pickled vegetables	-0.902733	-0.468319	3
75510010	Olives, green	Olives, pickles, pickled vegetables	-0.793879	-0.419724	3
75510020	Olives, black	Olives, pickles, pickled vegetables	-0.797875	-0.417482	3
75510030	Olives, green, stuffed	Olives, pickles, pickled vegetables	-0.843495	-0.440455	3
75511010	Hot pepper sauce	Mustard and other condiments	-0.617303	-0.252194	3
75511020	Peppers, pickled	Olives, pickles, pickled vegetables	-0.873027	-0.342537	3
75511040	Pepper, hot, pickled	Olives, pickles, pickled vegetables	-0.127568	0.0623278	4
75511100	Pickles, NS as to vegetable	Olives, pickles, pickled vegetables	-0.364395	-0.227399	3
75511200	Pickles, mixed	Olives, pickles, pickled vegetables	0.181558	-0.0393547	4
75512010	Radishes, pickled, Hawaiian style	Olives, pickles, pickled vegetables	-0.105074	-0.00399021	4
75513010	Seaweed, pickled	Olives, pickles, pickled vegetables	-0.742827	-0.331887	3
75515010	Vegetable relish	Olives, pickles, pickled vegetables	-0.802001	-0.32602	3
75515100	Vegetables, pickled	Olives, pickles, pickled vegetables	-0.873347	-0.349663	3
75534030	Turnip, pickled	Olives, pickles, pickled vegetables	-0.898945	-0.436766	3
75535000	Zucchini, pickled	Olives, pickles, pickled vegetables	-0.88385	-0.423114	3
76102010	Spinach, creamed, baby food, strained	Baby food: vegetable	0.158662	0.00841592	4
76102030	Broccoli, carrots and cheese, baby food, junior	Baby food: meat and dinners	0.214127	-0.0242186	4
76201000	Carrots, baby food, NS as to strained or junior	Baby food: vegetable	-0.911674	-0.460438	3
76201010	Carrots, baby food, strained	Baby food: vegetable	-0.899248	-0.408031	3
76201020	Carrots, baby food, junior	Baby food: vegetable	-0.910454	-0.455393	3
76201030	Carrots, baby food, toddler	Baby food: vegetable	-0.873561	-0.373792	3
76202000	Carrots and peas, baby food, strained	Baby food: vegetable	-0.908905	-0.450808	3
76205000	Squash, baby food, NS as to strained or junior	Baby food: vegetable	-0.913566	-0.467595	3
76205010	Squash, baby food, strained	Baby food: vegetable	-0.911715	-0.458433	3
76205020	Squash, baby food, junior	Baby food: vegetable	-0.913623	-0.467904	3
76205030	Squash and corn, baby food, strained	Baby food: vegetable	-0.879541	-0.351705	3
76205060	Corn and sweetpotatoes, baby food, strained	Baby food: vegetable	-0.880472	-0.406241	3
76209000	Sweetpotatoes, baby food, NS as to strained or junior	Baby food: vegetable	-0.902684	-0.415536	3
76209010	Sweetpotatoes, baby food, strained	Baby food: vegetable	-0.892516	-0.368776	3
76209020	Sweetpotatoes, baby food, junior	Baby food: vegetable	-0.897396	-0.393913	3
76401000	Beans, green string, baby food, NS as to strained or junior	Baby food: vegetable	-0.889359	-0.356424	3
76401010	Beans, green string, baby food, strained	Baby food: vegetable	-0.864945	-0.321562	3
76401020	Beans, green string, baby food, junior	Baby food: vegetable	-0.90405	-0.427843	3
76401060	Beans, green string, baby food, toddler	Baby food: vegetable	-0.887196	-0.386223	3
76402000	Green beans and potatoes, baby food, strained	Baby food: vegetable	-0.547613	-0.296965	3
76403010	Beets, baby food, strained	Baby food: vegetable	-0.847686	-0.260435	3
76405000	Corn, creamed, baby food, NS as to strained or junior	Baby food: vegetable	-0.906824	-0.467812	3
76405010	Corn, creamed, baby food, strained	Baby food: vegetable	-0.901517	-0.456171	3
76405020	Corn, creamed, baby food, junior	Baby food: vegetable	-0.89441	-0.453413	3
76407000	Mixed vegetables, garden vegetables, baby food, NS as to strained or junior	Baby food: vegetable	-0.913879	-0.470013	3
76407010	Mixed vegetables, garden vegetables, baby food, strained	Baby food: vegetable	-0.906282	-0.434308	3
76407020	Mixed vegetables, garden vegetables, baby food, junior	Baby food: vegetable	-0.892896	-0.431012	3
76409000	Peas, baby food, NS as to strained or junior	Baby food: vegetable	-0.914905	-0.472538	3
76409010	Peas, baby food, strained	Baby food: vegetable	-0.914905	-0.472538	3
76409020	Peas, baby food, junior	Baby food: vegetable	-0.914905	-0.472538	3
76409030	Peas, baby food, toddler	Baby food: vegetable	-0.883651	-0.399917	3
76420000	Potatoes, baby food, toddler	Baby food: vegetable	-0.831437	-0.215601	3
76501000	Vegetables and rice, baby food, strained	Baby food: meat and dinners	-0.811743	-0.370589	3
76502000	Peas and brown rice, baby food	Baby food: meat and dinners	-0.808458	-0.248567	3
76603010	Vegetable and beef, baby food, strained	Baby food: meat and dinners	-0.902492	-0.468052	3
76603020	Vegetable and beef, baby food, junior	Baby food: meat and dinners	-0.886105	-0.461366	3
76604000	Broccoli and chicken, baby food, strained	Baby food: meat and dinners	-0.609573	-0.308872	3
76604500	Sweetpotatoes and chicken, baby food, strained	Baby food: meat and dinners	-0.650684	-0.331317	3
76605010	Vegetable and chicken, baby food, strained	Baby food: meat and dinners	-0.901525	-0.465836	3
76605020	Vegetable and chicken, baby food, junior	Baby food: meat and dinners	-0.90052	-0.464904	3
76607010	Vegetable and ham, baby food, strained	Baby food: meat and dinners	-0.88663	-0.459176	3
76607030	Potatoes with cheese and ham, baby food, toddler	Baby food: meat and dinners	0.320589	-0.0225795	4
76607100	Potatoes with cheese and broccoli, baby food, toddler	Baby food: meat and dinners	0.184779	-0.0612646	4
76611000	Vegetable and turkey, baby food, NS as to strained or junior	Baby food: meat and dinners	-0.906755	-0.469662	3
76611010	Vegetable and turkey, baby food, strained	Baby food: meat and dinners	-0.882883	-0.443341	3
76611020	Vegetable and turkey, baby food, junior	Baby food: meat and dinners	-0.907669	-0.47085	3
81100500	Butter, NFS	Butter and animal fats	-0.403824	0.184331	2
81101000	Butter, stick, salted	Butter and animal fats	-0.403824	0.184331	2
81101010	Butter, whipped, tub, salted	Butter and animal fats	-0.398471	0.181862	2
81101100	Butter, stick, unsalted	Butter and animal fats	-0.403824	0.184331	2
81101110	Butter, whipped, tub, unsalted	Butter and animal fats	-0.403824	0.184331	2
81101500	Light butter, stick, salted	Butter and animal fats	0.279248	0.00951203	4
81101520	Light butter, whipped, tub, salted	Butter and animal fats	0.279248	0.00951203	4
81102000	Margarine, NFS	Margarine	0.407914	-0.00104054	4
81102010	Margarine, stick, salted	Margarine	0.392321	-0.000194779	4
81102020	Margarine, tub, salted	Margarine	0.403734	5.33357e-05	4
81103020	Margarine, whipped, tub, salted	Margarine	0.403734	5.33357e-05	4
[truncated: 486 more rows]

## Sheet: Figure 2b
Food_code	Main_food_description	catname	PC1	PC2	labels_assigned
2047	Salt, table	addition1516	-0.322864	0.175098	2
11000000	Milk, human	Human milk	-0.566025	0.795675	1
11100000	Milk, NFS	Milk, reduced fat	-0.650345	0.910631	1
11111000	Milk, cow's, fluid, whole	Milk, whole	-0.655122	0.915722	1
11111100	Milk, cow's, fluid, whole, low-sodium	Milk, whole	-0.615216	0.864909	1
11111150	Milk, calcium fortified, cow's, fluid, whole	Milk, whole	-0.65261	0.908055	1
11111160	Milk, calcium fortified, cow's, fluid, 1% fat	Milk, lowfat	-0.655333	0.915845	1
11111170	Milk, calcium fortified, cow's, fluid, skim or nonfat	Milk, nonfat	-0.653765	0.913271	1
11112110	Milk, cow's, fluid, 2% fat	Milk, reduced fat	-0.655361	0.915927	1
11112120	Milk, cow's, fluid, acidophilus, 1% fat	Milk, lowfat	-0.655361	0.915927	1
11112130	Milk, cow's, fluid, acidophilus, 2% fat	Milk, reduced fat	-0.655361	0.915927	1
11112210	Milk, cow's, fluid, 1% fat	Milk, lowfat	-0.655361	0.915927	1
11113000	Milk, cow's, fluid, skim or nonfat, 0.5% or less butterfat	Milk, nonfat	-0.653212	0.912662	1
11114000	Milk, cow's, fluid, filled with vegetable oil, NS as to percent fat	Milk, whole	-0.61846	0.871945	1
11114100	Milk, cow's, fluid, filled with vegetable oil, whole	Milk, whole	-0.61846	0.871945	1
11114200	Milk, cow's, fluid, filled with vegetable oil, lowfat	Milk, lowfat	-0.641419	0.898958	1
11114300	Milk, cow's, fluid, lactose reduced, 1% fat	Milk, lowfat	-0.655361	0.915927	1
11114310	Milk, cow's, fluid, lactose reduced, 1% fat, fortified with calcium	Milk, lowfat	-0.655333	0.915845	1
11114320	Milk, cow's, fluid, lactose reduced, nonfat	Milk, nonfat	-0.653212	0.912662	1
11114321	Milk, cow's, fluid, lactose reduced, nonfat, fortified with calcium	Milk, nonfat	-0.653765	0.913271	1
11114330	Milk, cow's, fluid, lactose reduced, 2% fat	Milk, reduced fat	-0.655361	0.915927	1
11114350	Milk, cow's, fluid, lactose reduced, whole	Milk, whole	-0.655122	0.915722	1
11115000	Buttermilk, fluid, nonfat	Milk, nonfat	-0.654108	0.914023	1
11115100	Buttermilk, fluid, 1% fat	Milk, lowfat	-0.654108	0.914023	1
11115200	Buttermilk, fluid, 2% fat	Milk, reduced fat	-0.632951	0.890808	1
11115300	Buttermilk, fluid, whole	Milk, whole	-0.640999	0.897389	1
11116000	Milk, goat's, fluid, whole	Milk, whole	-0.600186	0.843341	1
11120000	Milk, dry, reconstituted, NFS	Milk, nonfat	-0.654794	0.915442	1
11121100	Milk, dry, reconstituted, whole	Milk, whole	-0.646713	0.902155	1
11121210	Milk, dry, reconstituted, lowfat	Milk, lowfat	-0.652576	0.912841	1
11121300	Milk, dry, reconstituted, nonfat	Milk, nonfat	-0.654794	0.915442	1
11122000	Buttermilk, dry, reconstituted	Milk, nonfat	-0.621477	0.835578	1
11210050	Milk, evaporated, NS as to fat content (formerly NS as to dilution, used in coffee or tea, assume undiluted)	Milk, whole	-0.403824	0.184331	2
11211050	Milk, evaporated, whole (formerly NS as to dilution, used in coffee or tea)	Milk, whole	-0.403824	0.184331	2
11211400	Milk, evaporated, 2% fat (formerly NS as to dilution)	Milk, reduced fat	-0.398351	0.1862	2
11212050	Milk, evaporated, skim (formerly NS as to dilution, used in coffee or tea)	Milk, nonfat	-0.400963	0.202915	2
11220000	Milk, condensed, sweetened (formerly NS as to dilution)	Flavored milk, whole	-0.674601	-0.323245	3
11320000	Milk, soy, ready-to-drink, not baby's	Milk substitutes	0.221593	0.00742793	4
11320100	Milk, soy, light, ready-to-drink, not baby's	Milk substitutes	0.166999	0.0568138	4
11320200	Milk, soy, nonfat, ready-to-drink, not baby's	Milk substitutes	0.166517	0.0642568	4
11321000	Milk, soy, ready-to-drink, not baby's, chocolate	Milk substitutes	0.227403	0.00453414	4
11321100	Milk, soy, light, ready-to-drink, not baby's, chocolate	Milk substitutes	0.143375	0.051597	4
11321200	Milk, soy, nonfat, ready-to-drink, not baby's, chocolate	Milk substitutes	0.215276	0.0355359	4
11340000	Milk, imitation, fluid, non-soy, sweetened, flavors other than chocolate	Milk substitutes	0.254113	0.0505006	4
11410000	Yogurt, NS as to type of milk or flavor	Yogurt, lowfat and nonfat	0.365165	0.00913878	4
11411010	Yogurt, plain, NS as to type of milk	Yogurt, lowfat and nonfat	-0.63722	0.895593	1
11411100	Yogurt, plain, whole milk	Yogurt, whole and reduced fat	-0.234291	0.550292	1
11411200	Yogurt, plain, lowfat milk	Yogurt, lowfat and nonfat	-0.63722	0.895593	1
11411300	Yogurt, plain, nonfat milk	Yogurt, lowfat and nonfat	-0.570254	0.812461	1
11420000	Yogurt, vanilla, lemon, or coffee flavor, NS as to type of milk	Yogurt, lowfat and nonfat	0.363669	0.0298162	4
11421000	Yogurt, vanilla, lemon, or coffee flavor, whole milk	Yogurt, whole and reduced fat	0.248927	0.0955597	4
11422000	Yogurt, vanilla, lemon, maple, or coffee flavor, lowfat milk	Yogurt, lowfat and nonfat	0.363669	0.0298162	4
11422100	Yogurt, vanilla, lemon, maple, or coffee flavor, lowfat milk, sweetened with low calorie sweetener	Yogurt, lowfat and nonfat	0.263417	0.0994055	4
11423000	Yogurt, vanilla, lemon, maple, or coffee flavor, nonfat milk	Yogurt, lowfat and nonfat	0.15525	0.075338	4
11424000	Yogurt, vanilla, lemon, maple, or coffee flavor, nonfat milk, sweetened with low calorie sweetener	Yogurt, lowfat and nonfat	-0.00147437	0.260337	4
11425000	Yogurt, chocolate, NS as to type of milk	Yogurt, lowfat and nonfat	0.32709	0.000575983	4
11426000	Yogurt, chocolate, whole milk	Yogurt, whole and reduced fat	0.363627	-0.00552308	4
11427000	Yogurt, chocolate, nonfat milk	Yogurt, lowfat and nonfat	0.32709	0.000575983	4
11430000	Yogurt, fruit variety, NS as to type of milk	Yogurt, lowfat and nonfat	0.393922	-0.000332841	4
11431000	Yogurt, fruit variety, whole milk	Yogurt, whole and reduced fat	0.36617	0.0222879	4
11432000	Yogurt, fruit variety, lowfat milk	Yogurt, lowfat and nonfat	0.393922	-0.000332841	4
11432500	Yogurt, fruit variety, lowfat milk, sweetened with low-calorie sweetener	Yogurt, lowfat and nonfat	0.310122	0.0238932	4
11433000	Yogurt, fruit variety, nonfat milk	Yogurt, lowfat and nonfat	0.219593	0.049644	4
11433500	Yogurt, fruit variety, nonfat milk, sweetened with low-calorie sweetener	Yogurt, lowfat and nonfat	0.0933337	0.112015	4
11444000	Yogurt, fruit and nuts, NS as to type of milk	Yogurt, lowfat and nonfat	0.395175	-0.00239026	4
11445000	Yogurt, fruit and nuts, lowfat milk	Yogurt, lowfat and nonfat	0.395175	-0.00239026	4
11446000	Fruit and lowfat yogurt parfait	Yogurt, lowfat and nonfat	0.322132	0.00417573	4
11459990	Yogurt, frozen, NS as to flavor, NS as to type of milk	Ice cream and frozen dairy desserts	0.398006	-0.00218154	4
11460000	Yogurt, frozen, flavors other than chocolate, NS as to type of milk	Ice cream and frozen dairy desserts	0.349173	0.0235339	4
11460100	Yogurt, frozen, chocolate, NS as to type of milk	Ice cream and frozen dairy desserts	0.402393	-0.000655255	4
11460150	Yogurt, frozen, NS as to flavor, lowfat milk	Ice cream and frozen dairy desserts	0.398006	-0.00218154	4
11460160	Yogurt, frozen, chocolate, lowfat milk	Ice cream and frozen dairy desserts	0.384903	-0.00133907	4
11460170	Yogurt, frozen, flavors other than chocolate, lowfat milk	Ice cream and frozen dairy desserts	0.300432	0.0724912	4
11460190	Yogurt, frozen, NS as to flavor, nonfat milk	Ice cream and frozen dairy desserts	0.266328	0.0228287	4
11460200	Yogurt, frozen, chocolate, nonfat milk	Ice cream and frozen dairy desserts	0.372435	0.0034976	4
11460250	Yogurt, frozen, flavors other than chocolate, with sorbet or sorbet-coated	Ice cream and frozen dairy desserts	0.352384	0.0114432	4
11460300	Yogurt, frozen, flavors other than chocolate, nonfat milk	Ice cream and frozen dairy desserts	0.331642	0.00533034	4
11460400	Yogurt, frozen, chocolate, nonfat milk, with low-calorie sweetener	Ice cream and frozen dairy desserts	0.372435	0.0034976	4
11460410	Yogurt, frozen, flavors other than chocolate, nonfat milk, with low-calorie sweetener	Ice cream and frozen dairy desserts	0.255585	0.0127799	4
11460420	Yogurt, frozen, NS as to flavor, whole milk	Ice cream and frozen dairy desserts	0.392052	0.00255243	4
11460430	Yogurt, frozen, chocolate, whole milk	Ice cream and frozen dairy desserts	0.402393	-0.000655255	4
11460440	Yogurt, frozen, flavors other than chocolate, whole milk	Ice cream and frozen dairy desserts	0.349173	0.0235339	4
11461000	Yogurt, frozen, chocolate-coated	Ice cream and frozen dairy desserts	0.371288	-0.00115455	4
11461100	Yogurt, frozen, carob-coated	Ice cream and frozen dairy desserts	0.368841	0.00374072	4
11461200	Yogurt, frozen, sandwich	Ice cream and frozen dairy desserts	0.39971	-0.00227822	4
11461250	Yogurt, frozen, cone, chocolate	Ice cream and frozen dairy desserts	0.413508	-0.00288117	4
11461260	Yogurt, frozen, cone, flavors other than chocolate	Ice cream and frozen dairy desserts	0.39424	0.000834591	4
11461270	Yogurt, frozen, cone, flavors other than chocolate, lowfat milk	Ice cream and frozen dairy desserts	0.321757	0.0250453	4
11461280	Yogurt, frozen, cone, chocolate, lowfat milk	Ice cream and frozen dairy desserts	0.40951	-0.00218993	4
11480010	Yogurt, whole milk, baby food	Baby food: yogurt	-0.234291	0.550292	1
11480020	Yogurt, whole milk, baby food, with fruit and multigrain cereal puree, NFS	Baby food: yogurt	0.373576	-0.00496589	4
11480030	Yogurt, whole milk, baby food, with fruit and multigrain cereal puree, plus iron	Baby food: yogurt	0.363002	-0.00525245	4
11480040	Yogurt, whole milk, baby food, with fruit and multigrain cereal puree, plus DHA	Baby food: yogurt	0.346429	0.00652799	4
11511000	Milk, chocolate, NFS	Flavored milk, reduced fat	0.332412	0.0117841	4
11511100	Milk, chocolate, whole milk-based	Flavored milk, whole	0.330041	0.0353892	4
11511200	Milk, chocolate, reduced fat milk-based, 2% (formerly "lowfat")	Flavored milk, reduced fat	0.32785	0.00387286	4
11511300	Milk, chocolate, skim milk-based	Flavored milk, nonfat	0.163595	0.065556	4
11511400	Milk, chocolate, lowfat milk-based	Flavored milk, lowfat	0.303073	0.0102145	4
11512000	Cocoa, hot chocolate, not from dry mix, made with whole milk	Flavored milk, whole	0.285384	0.00972822	4
11512500	Hot chocolate, Puerto Rican style, made with whole milk	Flavored milk, whole	0.251107	0.0225896	4
11512510	Hot chocolate, Puerto Rican style, made with low fat milk	Flavored milk, whole	0.250857	0.0126129	4
11513000	Cocoa and sugar mixture, milk added, NS as to type of milk	Flavored milk, reduced fat	0.220426	0.0593004	4
11513100	Cocoa and sugar mixture, whole milk added	Flavored milk, whole	0.214076	0.082919	4
11513150	Cocoa and sugar mixture, reduced fat milk added	Flavored milk, reduced fat	0.21056	0.0607345	4
11513200	Cocoa and sugar mixture, lowfat milk added	Flavored milk, lowfat	0.0972714	0.0442436	4
11513300	Cocoa and sugar mixture, skim milk added	Flavored milk, nonfat	0.00984377	0.12005	4
11513400	Chocolate syrup, milk added, NS as to type of milk	Flavored milk, reduced fat	0.273774	0.0190879	4
11513500	Chocolate syrup, whole milk added	Flavored milk, whole	0.272374	0.041348	4
11513550	Chocolate syrup, reduced fat milk added	Flavored milk, reduced fat	0.265026	0.0154827	4
11513600	Chocolate syrup, lowfat milk added	Flavored milk, lowfat	0.120423	0.00990299	4
11513700	Chocolate syrup, skim milk added	Flavored milk, nonfat	0.0124371	0.0916827	4
11514100	Cocoa, sugar, and dry milk mixture, water added	Milk shakes and other dairy drinks	-0.205052	0.0911293	4
11514300	Cocoa with nonfat dry milk and low calorie sweetener, mixture, water added	Milk shakes and other dairy drinks	-0.270661	0.226387	4
11514500	Cocoa, whey, and low calorie sweetener, mixture, fortified, water added	Milk shakes and other dairy drinks	-0.316842	0.292316	1
11515100	Cocoa and sugar mixture fortified with vitamins and minerals, milk added, NS as to type of milk, Puerto Rican style	Flavored milk, whole	0.259275	0.0437663	4
11515400	Cocoa with nonfat dry milk and low calorie sweetener, high calcium, water added	Milk shakes and other dairy drinks	-0.267914	0.289981	1
11516000	Cocoa, whey, and low-calorie sweetener mixture, lowfat milk added	Flavored milk, lowfat	0.112508	0.0882551	4
11518000	Milk beverage with nonfat dry milk and low calorie sweetener, water added, chocolate	Milk shakes and other dairy drinks	-0.196429	0.188825	4
11518050	Milk beverage with nonfat dry milk and low calorie sweetener, water added, flavors other than chocolate	Milk shakes and other dairy drinks	-0.397343	0.238003	1
11518100	Milk beverage with nonfat dry milk and low calorie sweetener, high calcium, water added, chocolate	Milk shakes and other dairy drinks	-0.198233	0.190035	4
11519000	Milk beverage, made with whole milk, flavors other than chocolate	Flavored milk, whole	-0.0239549	0.252043	4
11519040	Milk, flavors other than chocolate, NFS	Flavored milk, reduced fat	0.0595213	0.229665	4
11519050	Milk, flavors other than chocolate, whole milk-based	Flavored milk, whole	-0.0239549	0.252043	4
11519105	Milk, flavors other than chocolate, reduced fat milk-based	Flavored milk, reduced fat	0.19995	0.124218	4
11519200	Milk, flavors other than chocolate, lowfat milk-based	Flavored milk, lowfat	-0.115073	0.265596	4
11519205	Milk, flavors other than chocolate, skim-milk based	Flavored milk, nonfat	-0.232534	0.37471	1
11520000	Milk, malted, unfortified, NS as to flavor, made with milk	Flavored milk, reduced fat	0.292701	0.0279572	4
11521000	Milk, malted, unfortified, chocolate, made with milk	Flavored milk, reduced fat	0.292701	0.0279572	4
11522000	Milk, malted, unfortified, natural flavor, made with milk	Flavored milk, reduced fat	-0.0378645	0.215336	4
11525000	Milk, malted, fortified, natural flavor, made with milk	Flavored milk, reduced fat	0.0289339	0.101381	4
11526000	Milk, malted, fortified, chocolate, made with milk	Flavored milk, reduced fat	0.234393	0.0341084	4
11527000	Milk, malted, fortified, NS as to flavor, made with milk	Flavored milk, reduced fat	0.234393	0.0341084	4
11531000	Eggnog, made with whole milk	Milk shakes and other dairy drinks	0.119546	0.103732	4
11531500	Eggnog, made with 2% reduced fat milk (formerly eggnog, made with "2% lowfat" milk)	Milk shakes and other dairy drinks	-0.18126	0.238993	4
11541000	Milk shake, NS as to flavor or type	Milk shakes and other dairy drinks	0.365218	0.00517604	4
11541100	Milk shake, homemade or fountain-type, NS as to flavor	Milk shakes and other dairy drinks	0.352996	0.0112401	4
11541110	Milk shake, homemade or fountain-type, chocolate	Milk shakes and other dairy drinks	0.380319	0.00605748	4
11541120	Milk shake, homemade or fountain-type, flavors other than chocolate	Milk shakes and other dairy drinks	0.288614	0.0273345	4
11541400	Milk shake with malt	Milk shakes and other dairy drinks	0.252788	0.0452923	4
11541500	Milk shake, made with skim milk, chocolate	Milk shakes and other dairy drinks	0.215672	-0.00875285	4
11541510	Milk shake, made with skim milk, flavors other than chocolate	Milk shakes and other dairy drinks	0.193633	0.0596092	4
11542000	Carry-out milk shake, NS as to flavor	Milk shakes and other dairy drinks	0.353942	0.00303828	4
11542100	Carry-out milk shake, chocolate	Milk shakes and other dairy drinks	0.399105	0.00251527	4
11542200	Carry-out milk shake, flavors other than chocolate	Milk shakes and other dairy drinks	0.280837	-0.00561126	4
11551050	Milk fruit drink	Fruit drinks	0.0205162	-0.0409648	4
11552200	Orange Julius	Fruit drinks	-0.252866	0.198647	4
11553000	Fruit smoothie drink, made with fruit or fruit juice and dairy products	Fruit drinks	-0.0183926	-0.0835149	4
11553100	Fruit smoothie drink, NFS	Fruit drinks	-0.412173	-0.102433	3
11560000	Chocolate-flavored drink, whey- and milk-based	Milk shakes and other dairy drinks	0.0943566	0.01918	4
11560020	Flavored milk drink, whey- and milk-based, flavors other than chocolate	Milk shakes and other dairy drinks	-0.060551	0.0346086	4
11561000	Cafe con leche	Coffee	-0.291926	0.448381	1
11561010	Cafe con leche prepared with sugar	Coffee	-0.187462	0.356042	4
11611000	Instant breakfast, fluid, canned	Nutritional beverages	0.387124	0.00214264	4
11612000	Instant breakfast, powder, milk added	Nutritional beverages	0.387124	0.00214264	4
11613000	Instant breakfast, powder, sweetened with low calorie sweetener, milk added	Nutritional beverages	0.367958	0.00657181	4
11622010	Diet beverage, powder, reconstituted with skim milk	Nutritional beverages	0.267202	0.0476963	4
11623000	Meal supplement or replacement, commercially prepared, ready-to-drink	Nutritional beverages	0.312614	0.0162722	4
11631000	High calorie beverage, canned or powdered, reconstituted	Nutritional beverages	0.306545	0.0223152	4
11641000	Meal supplement or replacement, milk-based, high protein, liquid	Nutritional beverages	0.334203	0.0154867	4
11641020	Meal replacement or supplement, milk based, ready-to-drink	Nutritional beverages	0.334203	0.0154867	4
11710000	Infant formula, NFS	Formula, ready-to-feed	0.417065	-0.00311565	4
11710050	Similac Alimentum, with iron, infant formula, NS as to form	Formula, ready-to-feed	0.415869	-0.00197043	4
11710051	Similac Alimentum, with iron, infant formula, ready-to-feed	Formula, ready-to-feed	0.415869	-0.00197043	4
11710053	Similac Alimentum, with iron, infant formula, prepared from powder	Formula, prepared from powder	0.409677	-0.00214479	4
11710060	Similac Alimentum Advance, with iron, infant formula, NS as to form	Formula, ready-to-feed	0.416136	-0.00225593	4
11710061	Similac Alimentum Advance, with iron, infant formula, ready-to-feed	Formula, ready-to-feed	0.416136	-0.00225593	4
11710063	Similac Alimentum Advance, with iron, infant formula, prepared from powder	Formula, prepared from powder	0.416136	-0.00225593	4
11710100	Enfamil, low iron, infant formula, NS as to form	Formula, ready-to-feed	0.418225	-0.00297589	4
11710101	Enfamil, low iron, infant formula, ready-to-feed	Formula, ready-to-feed	0.418225	-0.00297589	4
11710102	Enfamil, low iron, infant formula, prepared from liquid concentrate	Formula, prepared from concentrate	0.417866	-0.00290526	4
11710103	Enfamil, low iron, infant formula, prepared from powder	Formula, prepared from powder	0.416557	-0.00250178	4
11710200	Similac, low iron, infant formula, NS as to form	Formula, ready-to-feed	0.410939	0.0013671	4
11710201	Similac, low iron, infant formula, ready-to-feed	Formula, ready-to-feed	0.410939	0.0013671	4
11710202	Similac, low iron, infant formula, prepared from liquid concentrate	Formula, prepared from concentrate	0.418196	-0.00313029	4
11710203	Similac, low iron, infant formula, prepared from powder	Formula, prepared from powder	0.417751	-0.00328715	4
11710250	Similac Natural Care Advance, low iron, with ARA and DHA, infant formula, NS as to form	Formula, ready-to-feed	0.407626	-0.000910767	4
11710251	Similac Natural Care Advance, low iron, with ARA and DHA, infant formula, ready-to-feed	Formula, ready-to-feed	0.407626	-0.000910767	4
11710350	Similac Advance, with iron, infant formula, NS as to form	Formula, ready-to-feed	0.418254	-0.0028215	4
11710351	Similac Advance, with iron, infant formula, ready-to-feed	Formula, ready-to-feed	0.418254	-0.0028215	4
11710352	Similac Advance, with iron, infant formula, prepared from liquid concentrate	Formula, prepared from concentrate	0.418344	-0.003078	4
11710353	Similac Advance, with iron, infant formula, prepared from powder	Formula, prepared from powder	0.418492	-0.00302571	4
11710370	Similac Sensitive, with iron, ARA and DHA, infant formula, NS as to form (formerly Lactose Free Advance ...)	Formula, ready-to-feed	0.417087	-0.00211741	4
11710371	Similac Sensitive, with iron, ARA and DHA, infant formula, ready-to-feed (formerly Lactose Free Advance ...)	Formula, ready-to-feed	0.417087	-0.00211741	4
11710372	Similac Sensitive, with iron, ARA and DHA, infant formula, prepared from liquid concentrate (formerly Lactose Free Advance...)	Formula, prepared from concentrate	0.40908	-0.00163426	4
11710373	Similac Sensitive, with iron, ARA and DHA, infant formula, prepared from powder (formerly Lactose Free Advance ...)	Formula, prepared from powder	0.417774	-0.00288444	4
11710400	Similac, with iron, infant formula, NS as to form	Formula, ready-to-feed	0.417986	-0.00277168	4
11710401	Similac, with iron, infant formula, ready-to-feed	Formula, ready-to-feed	0.417986	-0.00277168	4
11710402	Similac, with iron, infant formula, prepared from liquid concentrate	Formula, prepared from concentrate	0.418492	-0.00302571	4
11710403	Similac, with iron, infant formula, prepared from powder	Formula, prepared from powder	0.418492	-0.00302571	4
11710450	Similac Special Care Advance 24, with iron, ARA and DHA, infant formula, NS as to form	Formula, ready-to-feed	0.414464	-0.00279285	4
11710451	Similac Special Care Advance 24, with iron, ARA and DHA, infant formula, ready-to-feed	Formula, ready-to-feed	0.414464	-0.00279285	4
11710470	Similac NeoSure, with iron, ARA and DHA, infant formula, NS as to form	Formula, ready-to-feed	0.415843	-0.00308019	4
11710471	Similac NeoSure, with iron, ARA and DHA, infant formula, ready-to-feed	Formula, ready-to-feed	0.415843	-0.00308019	4
11710473	Similac NeoSure, with iron, ARA and DHA, infant formula, prepared from powder	Formula, prepared from powder	0.414549	-0.00273272	4
11710600	Enfamil, with iron, infant formula, NS as to form	Formula, ready-to-feed	0.417867	-0.00266958	4
11710601	Enfamil, with iron, infant formula, ready-to-feed	Formula, ready-to-feed	0.417867	-0.00266958	4
11710602	Enfamil, with iron, infant formula, prepared from liquid concentrate	Formula, prepared from concentrate	0.418344	-0.003078	4
11710603	Enfamil, with iron, infant formula, prepared from powder	Formula, prepared from powder	0.41733	-0.0022101	4
11710650	Enfamil Lipil, with iron, infant formula, NS as to form	Formula, ready-to-feed	0.418492	-0.00302571	4
11710651	Enfamil Lipil, with iron, infant formula, ready-to-feed	Formula, ready-to-feed	0.418492	-0.00302571	4
11710652	Enfamil Lipil, with iron, infant formula, prepared from liquid concentrate	Formula, prepared from concentrate	0.418492	-0.00302571	4
11710653	Enfamil Lipil, with iron, infant formula, prepared from powder	Formula, prepared from powder	0.417957	-0.00292608	4
11710660	Enfamil A.R. Lipil, infant formula, NS as to form	Formula, ready-to-feed	0.418492	-0.00302571	4
11710661	Enfamil A.R. Lipil, infant formula, ready-to-feed	Formula, ready-to-feed	0.418492	-0.00302571	4
11710663	Enfamil A.R. Lipil, infant formula, prepared from powder	Formula, prepared from powder	0.418373	-0.0029236	4
11710665	Enfamil EnfaCare Lipil with iron, infant formula, NS as to form	Formula, ready-to-feed	0.416761	-0.00261206	4
11710666	Enfamil EnfaCare Lipil with iron, infant formula, ready-to-feed	Formula, ready-to-feed	0.416761	-0.00261206	4
11710667	Enfamil EnfaCare Lipil with iron, infant formula, prepared from powder	Formula, prepared from powder	0.370921	-0.00164114	4
11710670	Enfamil Gentlease Lipil, with iron, infant formula, NS as to form	Formula, ready-to-feed	0.405228	-0.00192687	4
11710673	Enfamil Gentlease Lipil, with iron, infant formula, prepared from powder	Formula, prepared from powder	0.404901	-0.001826	4
11710680	Enfamil Next Step Lipil, with iron, infant formula, NS as to form	Formula, ready-to-feed	0.407113	-0.00030936	4
11710681	Enfamil Next Step Lipil, with iron, infant formula, ready-to-feed	Formula, ready-to-feed	0.407113	-0.00030936	4
11710683	Enfamil Next Step Lipil, with iron, infant formula, prepared from powder	Formula, prepared from powder	0.379064	0.00971125	4
11710710	Lactofree, with iron, infant formula, NS as to form	Formula, ready-to-feed	0.418492	-0.00302571	4
11710711	Lactofree, with iron, infant formula, ready-to-feed	Formula, ready-to-feed	0.418492	-0.00302571	4
11710712	Lactofree, with iron, infant formula, prepared from liquid concentrate	Formula, prepared from concentrate	0.418105	-0.00287379	4
11710713	Lactofree, with iron, infant formula, prepared from powder	Formula, prepared from powder	0.406018	-0.00288226	4
11710720	Enfamil LactoFree Lipil, with iron, infant formula, NS as to form	Formula, ready-to-feed	0.418225	-0.00297589	4
11710721	Enfamil LactoFree Lipil, with iron, infant formula, ready-to-feed	Formula, ready-to-feed	0.418225	-0.00297589	4
11710722	Enfamil LactoFree Lipil, with iron, infant formula, prepared from liquid concentrate	Formula, prepared from concentrate	0.418492	-0.00302571	4
11710723	Enfamil LactoFree Lipil, with iron, infant formula, prepared from powder	Formula, prepared from powder	0.418225	-0.00297589	4
11710800	Pediasure, with iron, infant formula, NS as to form	Formula, ready-to-feed	0.411343	-0.00135955	4
11710801	Pediasure, with iron, infant formula, ready-to-feed	Formula, ready-to-feed	0.411343	-0.00135955	4
11710805	Pediasure Fiber, with iron, infant formula, NS as to form	Formula, ready-to-feed	0.4092	-0.00173637	4
11710806	Pediasure Fiber, with iron, infant formula, ready-to-feed	Formula, ready-to-feed	0.4092	-0.00173637	4
11710900	Good Start Supreme, with iron, infant formula, NS as to form (formerly Carnation Good Start)	Formula, ready-to-feed	0.41807	-0.00301555	4
11710901	Good Start Supreme, with iron, infant formula, ready-to-feed (formerly Carnation Good Start)	Formula, ready-to-feed	0.41807	-0.00301555	4
11710902	Good Start Supreme, with iron, infant formula, prepared from liquid concentrate (formerly Carnation Good Start)	Formula, prepared from concentrate	0.413697	-0.00266901	4
11710903	Good Start Supreme, with iron, infant formula, prepared from powder (formerly Carnation Good Start)	Formula, prepared from powder	0.418254	-0.0028215	4
11710910	Good Start Supreme, with iron, DHA & ARA, infant formula, NS as to form	Formula, ready-to-feed	0.417654	-0.00301802	4
11710911	Good Start Supreme, with iron, DHA & ARA, infant formula, ready-to-feed	Formula, ready-to-feed	0.417654	-0.00301802	4
11710912	Good Start Supreme, with iron, DHA & ARA, infant formula, prepared from liquid concentrate	Formula, prepared from concentrate	0.413697	-0.00266901	4
11710913	Good Start Supreme, with iron, DHA & ARA, infant formula, prepared from powder	Formula, prepared from powder	0.418254	-0.0028215	4
11710950	Good Start 2 Essentials, with iron, infant formula, NS as to form (formerly Carnation Follow-Up, with iron...)	Formula, ready-to-feed	0.416136	-0.00225593	4
11710951	Good Start 2 Essentials, with iron, infant formula, ready-to-feed (formerly Carnation Follow-Up, with iron...)	Formula, ready-to-feed	0.416136	-0.00225593	4
11710952	Good Start 2 Essentials, with iron, infant formula, prepared from liquid concentrate (formerly Carnation Follow-Up, with iron...)	Formula, prepared from concentrate	0.415099	-0.00262195	4
11710953	Good Start 2 Essentials, with iron, infant formula, prepared from powder (formerly Carnation Follow-Up, with iron...)	Formula, prepared from powder	0.416347	-0.00237885	4
11710960	America's Store Brand, with iron, infant formula, NS as to form	Formula, ready-to-feed	0.406773	0.000982729	4
11710961	America's Store Brand, with iron, infant formula, prepared from liquid concentrate	Formula, prepared from concentrate	0.410729	-0.00150005	4
11710962	America's Store Brand, with iron, infant formula, prepared from powder	Formula, prepared from powder	0.408166	0.000335381	4
11710963	America's Store Brand, with iron, infant formula, ready-to-feed	Formula, ready-to-feed	0.406773	0.000982729	4
11720300	Enfamil ProSobee, with iron, infant formula, NS as to form	Formula, ready-to-feed	0.417359	-0.00288691	4
11720301	Enfamil ProSobee, with iron, infant formula, ready-to-feed	Formula, ready-to-feed	0.417359	-0.00288691	4
11720302	Enfamil ProSobee, with iron, infant formula, prepared from liquid concentrate	Formula, prepared from concentrate	0.418373	-0.0029236	4
11720303	Enfamil ProSobee, with iron, infant formula, prepared from powder	Formula, prepared from powder	0.418492	-0.00302571	4
11720310	Enfamil ProSobee Lipil, with iron, infant formula, NS as to form	Formula, ready-to-feed	0.418013	-0.00308865	4
11720311	Enfamil ProSobee Lipil, with iron, infant formula, ready-to-feed	Formula, ready-to-feed	0.418013	-0.00308865	4
11720312	Enfamil ProSobee Lipil, with iron, infant formula, prepared from liquid concentrate	Formula, prepared from concentrate	0.418373	-0.0029236	4
11720313	Enfamil ProSobee Lipil, with iron, infant formula, prepared from powder	Formula, prepared from powder	0.41819	-0.00288197	4
11720400	Similac Isomil, with iron, infant formula, NS as to form	Formula, ready-to-feed	0.418196	-0.00313029	4
11720401	Similac Isomil, with iron, infant formula, ready-to-feed	Formula, ready-to-feed	0.418196	-0.00313029	4
11720402	Similac Isomil, with iron, infant formula, prepared from liquid concentrate	Formula, prepared from concentrate	0.418048	-0.00318258	4
11720403	Similac Isomil, with iron, infant formula, prepared from powder	Formula, prepared from powder	0.418344	-0.003078	4
11720410	Similac Isomil Advance with iron, infant formula, NS as to form	Formula, ready-to-feed	0.418225	-0.00297589	4
11720411	Similac Isomil Advance with iron, infant formula, ready-to-feed	Formula, ready-to-feed	0.418225	-0.00297589	4
11720412	Similac Isomil Advance with iron, infant formula, prepared from liquid concentrate	Formula, prepared from concentrate	0.417928	-0.00308047	4
11720413	Similac Isomil Advance with iron, infant formula, prepared from powder	Formula, prepared from powder	0.417928	-0.00308047	4
11720600	Good Start Essentials Soy, with iron, infant formula, NS as to form (formerly Carnation Alsoy; I-Soyalac)	Formula, ready-to-feed	0.41662	-0.00267699	4
11720601	Good Start Essentials Soy, with iron, infant formula, ready-to-feed (formerly Carnation Alsoy; I-Soyalac)	Formula, ready-to-feed	0.41662	-0.00267699	4
11720602	Good Start Essentials Soy, with iron, infant formula, prepared from liquid concentrate (formerly Carnation Alsoy; I-Soyalac)	Formula, prepared from concentrate	0.417182	-0.00309359	4
11720603	Good Start Essentials Soy, with iron, infant formula, prepared from powder (formerly Carnation Alsoy; I-Soyalac)	Formula, prepared from powder	0.414444	-0.00242021	4
11720610	Good Start Soy, with iron, DHA & ARA, infant formula, NS as to form	Formula, ready-to-feed	0.415998	-0.00304053	4
11720611	Good Start Soy, with iron, DHA & ARA, infant formula, ready-to-feed	Formula, ready-to-feed	0.415998	-0.00304053	4
11720612	Good Start Soy, with iron, DHA & ARA, infant formula, prepared from liquid concentrate	Formula, prepared from concentrate	0.413158	-0.00101849	4
11720613	Good Start Soy, with iron, DHA & ARA, infant formula, prepared from powder	Formula, prepared from powder	0.410875	-0.00198744	4
11720703	Next Step Prosobee, with iron, infant formula, prepared from powder (formerly Next Step Soy Toddler Formula)	Formula, prepared from powder	0.409462	-0.00130219	4
11720800	America's Store Brand Soy, with iron, infant formula, NS as to form	Formula, ready-to-feed	0.410247	-0.000607631	4
11720801	America's Store Brand Soy, with iron, infant formula, ready-to-feed	Formula, ready-to-feed	0.410247	-0.000607631	4
11720802	America's Store Brand Soy, with iron, infant formula, prepared from liquid concentrate	Formula, prepared from concentrate	0.411659	-0.00129288	4
11720803	America's Store Brand Soy, with iron, infant formula, prepared from powder	Formula, prepared from powder	0.409476	0.000403263	4
11740300	Nutramigen, with iron, infant formula, NS as to form	Formula, ready-to-feed	0.418492	-0.00302571	4
11740301	Nutramigen, with iron, infant formula, ready-to-feed	Formula, ready-to-feed	0.418492	-0.00302571	4
11740302	Nutramigen, with iron, infant formula, prepared from liquid concentrate	Formula, prepared from concentrate	0.417957	-0.00292608	4
11740303	Nutramigen, with iron, infant formula, prepared from powder	Formula, prepared from powder	0.417141	-0.00298704	4
11740310	Enfamil Nutramigen Lipil, with iron, infant formula, NS as to form	Formula, ready-to-feed	0.418344	-0.003078	4
11740311	Enfamil Nutramigen Lipil, with iron, infant formula, ready-to-feed	Formula, ready-to-feed	0.418344	-0.003078	4
11740312	Enfamil Nutramigen Lipil, with iron, infant formula, prepared from liquid concentrate	Formula, prepared from concentrate	0.418076	-0.00302818	4
11740313	Enfamil Nutramigen Lipil, with iron, infant formula, prepared from powder	Formula, prepared from powder	0.418492	-0.00302571	4
11740400	Pregestimil, with iron, infant formula, NS as to form	Formula, ready-to-feed	0.408622	-0.00176586	4
11740403	Pregestimil, with iron, infant formula, prepared from powder	Formula, prepared from powder	0.409432	-0.00192795	4
11740503	Similac PM 60/40, low iron, infant formula, prepared from powder	Formula, prepared from powder	0.400175	0.00612205	4
11740600	Portagen, with iron, infant formula, NS as to form	Formula, ready-to-feed	0.326219	0.0168064	4
11740603	Portagen, with iron, infant formula, prepared from powder	Formula, prepared from powder	0.286191	0.0266918	4
11810000	Milk, dry, not reconstituted, NS as to whole, lowfat, or nonfat	Not included in a food category	-0.654047	0.913612	1
11811000	Milk, dry, whole, not reconstituted	Not included in a food category	-0.481977	0.536266	1
11812000	Milk, dry, lowfat, not reconstituted	Not included in a food category	-0.62734	0.863112	1
11813000	Milk, dry, nonfat, not reconstituted	Not included in a food category	-0.654047	0.913612	1
11820000	Buttermilk, dry, not reconstituted	Not included in a food category	-0.395362	0.351526	1
11825000	Whey, sweet, dry	Not included in a food category	-0.739582	-0.269731	3
11830100	Cocoa (or chocolate) with dry milk and sugar, dry mix, not reconstituted	Not included in a food category	0.358836	-0.00289823	4
11830110	Cocoa powder with nonfat dry milk and low calorie sweetener, dry mix, not reconstituted	Not included in a food category	0.335852	-0.00453291	4
11830120	Cocoa, whey, and low calorie sweetener, fortified, dry mix, not reconstituted	Not included in a food category	0.236713	0.0423958	4
11830140	Chocolate, instant, dry mix, fortified with vitamins and minerals, not reconstituted, Puerto Rican style	Not included in a food category	0.362225	0.00367558	4
11830150	Cocoa powder, not reconstituted (no dry milk)	Not included in a food category	-0.399185	0.193237	2
11830160	Cocoa (or chocolate) flavored beverage powder with sugar, dry mix, not reconstituted	Not included in a food category	0.276134	0.0192327	4
11830170	Cocoa, whey, and low-calorie sweetener mixture, not reconstituted	Not included in a food category	0.335852	-0.00453291	4
11830200	Milk, malted, dry mix, unfortified, not reconstituted, flavors other than chocolate	Not included in a food category	0.190798	0.00245087	4
11830210	Milk, malted, dry mix, fortified, not reconstituted, flavors other than chocolate	Not included in a food category	0.245499	0.0259887	4
11830250	Milk, malted, dry mix, unfortified, not reconstituted, chocolate	Not included in a food category	0.402349	-0.00238529	4
11830260	Milk, malted, dry mix, fortified, not reconstituted, chocolate	Not included in a food category	0.362225	0.00367558	4
11830400	Milk beverage, powder, dry mix, not reconstituted, flavors other than chocolate	Not included in a food category	0.287958	0.0247894	4
11830450	Milk beverage with sugar, dry milk, and egg white powder, dry mix, not reconstituted	Not included in a food category	-0.245895	0.154324	4
11830500	Milk beverage, powder, with nonfat dry milk and low calorie sweetener, dry mix, not reconstituted, chocolate	Not included in a food category	0.124104	0.0916844	4
11830550	Milk beverage, powder, with nonfat dry milk and low calorie sweetener, dry mix, not reconstituted, flavors other than chocolate	Not included in a food category	0.134435	0.0314896	4
11830800	Instant breakfast, powder, not reconstituted	Not included in a food category	0.354401	0.00512132	4
11830810	Instant breakfast, powder, sweetened with low calorie sweetener, not reconstituted	Not included in a food category	0.339679	0.00560353	4
11830900	Protein supplement, milk-based, powdered, not reconstituted	Not included in a food category	0.18896	0.089815	4
11830940	Meal replacement, high protein, milk based, fruit juice mixable formula, powdered, not reconstituted	Not included in a food category	0.244732	0.0592834	4
11830970	Meal replacement, protein type, milk-based, powdered, not reconstituted	Not included in a food category	0.217735	0.0814829	4
11830990	Nutrient supplement, milk-based, powdered, not reconstituted	Not included in a food category	0.254983	0.0245137	4
11831500	Nutrient supplement, milk-based, high protein, powdered, not reconstituted	Not included in a food category	0.249965	0.00439041	4
11832000	Meal replacement, protein type, milk- and soy-based, powdered, not reconstituted	Not included in a food category	0.294122	0.0288819	4
11836000	Protein supplement, milk-based, Muscle Milk, powdered, not reconstituted	Not included in a food category	0.315286	-0.010589	4
11836100	Protein supplement, milk-based, Muscle Milk Light, powdered, not reconstituted	Not included in a food category	0.340416	-0.00281489	4
12100100	Cream, NS as to light, heavy, or half and half	Cream and cream substitutes	-0.403824	0.184331	2
12110100	Cream, light, fluid	Cream and cream substitutes	-0.335896	0.168002	2
12110300	Cream, light, whipped, unsweetened	Cream cheese, sour cream, whipped cream	0.188992	0.0441637	4
12120100	Cream, half and half	Cream and cream substitutes	-0.403824	0.184331	2
12120105	Cream, half and half, low fat	Cream and cream substitutes	0.091067	0.0992289	4
12120110	Cream, half and half, fat free	Cream and cream substitutes	0.0121407	0.293285	4
12130100	Cream, heavy, fluid	Cream and cream substitutes	0.279129	0.0265919	4
12130200	Cream, heavy, whipped, unsweetened	Cream cheese, sour cream, whipped cream	0.279129	0.0265919	4
12140000	Cream, heavy, whipped, sweetened	Cream cheese, sour cream, whipped cream	0.259751	0.0243292	4
12140100	Cream, whipped, pressurized container	Cream cheese, sour cream, whipped cream	0.294385	0.0202004	4
12140105	Cream, whipped, pressurized container, light	Cream cheese, sour cream, whipped cream	0.294385	0.0202004	4
12140110	Whipped topping, dairy based, fat free, pressurized container	Cream cheese, sour cream, whipped cream	0.315885	0.00775832	4
12200100	Cream substitute, NS as to frozen, liquid, or powdered	Cream and cream substitutes	0.410568	-0.000465837	4
12210100	Cream substitute, frozen	Cream and cream substitutes	0.410568	-0.000465837	4
12210200	Cream substitute, liquid	Cream and cream substitutes	0.410568	-0.000465837	4
12210210	Cream substitute, flavored, liquid	Cream and cream substitutes	0.350223	-0.00822858	4
12210250	Cream substitute, light, liquid	Cream and cream substitutes	0.407643	-0.000970998	4
12210255	Cream substitute, light, flavored, liquid	Cream and cream substitutes	0.407643	-0.000970998	4
12210260	Cream substitute, fat free, liquid	Cream and cream substitutes	0.407643	-0.000970998	4
12210270	Cream substitute, fat free, flavored, liquid	Cream and cream substitutes	0.407643	-0.000970998	4
12210305	Cream substitute, sugar free, liquid	Cream and cream substitutes	0.410568	-0.000465837	4
12210310	Cream substitute, sugar free, flavored, liquid	Cream and cream substitutes	0.350223	-0.00822858	4
12210400	Cream substitute, powdered	Cream and cream substitutes	0.343709	-0.00172632	4
12210410	Cream substitute, light, powdered	Cream and cream substitutes	0.400125	-0.00122582	4
12210420	Cream substitute, flavored, powdered	Cream and cream substitutes	0.374078	-0.00906497	4
12210430	Cream substitute, fat free, powder	Cream and cream substitutes	0.400125	-0.00122582	4
12210440	Cream substitute, fat free, flavored, powder	Cream and cream substitutes	0.400125	-0.00122582	4
12210500	Cream substitute, sugar free, powder	Cream and cream substitutes	0.343709	-0.00172632	4
12210505	Cream substitute, sugar free, flavored, powder	Cream and cream substitutes	0.374078	-0.00906497	4
12220000	Whipped topping, nondairy, NS as to canned, frozen, or made from powdered mix	Cream cheese, sour cream, whipped cream	0.37715	0.00319709	4
12220100	Whipped topping, nondairy, pressurized can	Cream cheese, sour cream, whipped cream	0.369265	0.00154051	4
12220200	Whipped topping, nondairy, frozen	Cream cheese, sour cream, whipped cream	0.37715	0.00319709	4
12220250	Whipped topping, nondairy, frozen, lowfat	Cream cheese, sour cream, whipped cream	0.367442	0.000986402	4
12220270	Whipped topping, nondairy, frozen, fat free	Cream cheese, sour cream, whipped cream	0.315885	0.00775832	4
12220280	Whipped topping, nondairy, frozen, sugar free	Cream cheese, sour cream, whipped cream	0.367442	0.000986402	4
12220300	Whipped cream substitute, nondairy, made from powdered mix	Cream cheese, sour cream, whipped cream	0.289638	0.0347494	4
12220400	Whipped cream substitute, nondairy, lowfat, low sugar, made from powdered mix	Cream cheese, sour cream, whipped cream	0.339915	0.00743614	4
12310100	Sour cream	Cream cheese, sour cream, whipped cream	-0.390763	0.137858	2
12310200	Sour cream, half and half	Cream cheese, sour cream, whipped cream	-0.19112	0.0970755	2
12310300	Sour cream, reduced fat	Cream cheese, sour cream, whipped cream	0.108968	0.0257738	4
12310350	Sour cream, light	Cream cheese, sour cream, whipped cream	0.116393	0.0216566	4
12310370	Sour cream, fat free	Cream cheese, sour cream, whipped cream	0.168697	0.0352135	4
12320100	Sour cream, imitation (nondairy)	Cream cheese, sour cream, whipped cream	0.246708	0.0076092	4
12320200	Sour cream, filled, sour dressing, nonbutterfat	Cream cheese, sour cream, whipped cream	0.175546	0.0664648	4
12350000	Dip, sour cream base	Dips, gravies, other sauces	0.111465	-0.029385	4
12350020	Dip, sour cream base, reduced calorie	Dips, gravies, other sauces	0.098782	-0.0333763	4
12350100	Spinach dip	Dips, gravies, other sauces	0.217649	-0.0207541	4
13110000	Ice cream, NFS	Ice cream and frozen dairy desserts	0.41141	-0.00268825	4
13110100	Ice cream, regular, flavors other than chocolate	Ice cream and frozen dairy desserts	0.414095	-0.0024237	4
13110110	Ice cream, regular, chocolate	Ice cream and frozen dairy desserts	0.406584	-0.00312468	4
13110120	Ice cream, rich, flavors other than chocolate	Ice cream and frozen dairy desserts	0.351379	-0.00540911	4
13110130	Ice cream, rich, chocolate	Ice cream and frozen dairy desserts	0.383334	-0.00518765	4
13110140	Ice cream, rich, NS as to flavor	Ice cream and frozen dairy desserts	0.351379	-0.00540911	4
13110200	Ice cream, soft serve, flavors other than chocolate	Ice cream and frozen dairy desserts	0.414095	-0.0024237	4
13110210	Ice cream, soft serve, chocolate	Ice cream and frozen dairy desserts	0.3746	-0.00598808	4
13110220	Ice cream, soft serve, NS as to flavor	Ice cream and frozen dairy desserts	0.414095	-0.0024237	4
13110310	Ice cream, no sugar added, NS as to flavor	Ice cream and frozen dairy desserts	0.375812	0.00220431	4
13110320	Ice cream, no sugar added, flavors other than chocolate	Ice cream and frozen dairy desserts	0.375812	0.00220431	4
13110330	Ice cream, no sugar added, chocolate	Ice cream and frozen dairy desserts	0.387688	-0.00123779	4
13120050	Ice cream bar or stick, not chocolate covered or cake covered	Ice cream and frozen dairy desserts	0.414095	-0.0024237	4
13120100	Ice cream bar or stick, chocolate covered	Ice cream and frozen dairy desserts	0.398015	-0.00494857	4
13120110	Ice cream bar or stick, chocolate or caramel covered, with nuts	Ice cream and frozen dairy desserts	0.391886	-0.00559421	4
13120120	Ice cream bar or stick, rich chocolate ice cream, thick chocolate covering	Ice cream and frozen dairy desserts	0.401771	-0.00341901	4
13120121	Ice cream bar or stick, rich ice cream, thick chocolate covering	Ice cream and frozen dairy desserts	0.399353	-0.00532523	4
13120130	Ice cream bar or stick, rich ice cream, chocolate covered, with nuts	Ice cream and frozen dairy desserts	0.40234	-0.00484005	4
13120140	Ice cream bar or stick, chocolate ice cream, chocolate covered	Ice cream and frozen dairy desserts	0.412593	-0.0032708	4
13120300	Ice cream bar, cake covered	Ice cream and frozen dairy desserts	0.416088	-0.00353272	4
13120400	Ice cream bar or stick with fruit	Ice cream and frozen dairy desserts	0.334476	-0.00499151	4
13120500	Ice cream sandwich	Ice cream and frozen dairy desserts	0.385716	-0.00312684	4
13120550	Ice cream cookie sandwich	Ice cream and frozen dairy desserts	0.372191	-0.00905198	4
13120700	Ice cream cone with nuts, flavors other than chocolate	Ice cream and frozen dairy desserts	0.407776	-0.00361287	4
13120710	Ice cream cone, chocolate covered, with nuts, flavors other than chocolate	Ice cream and frozen dairy desserts	0.379604	-0.00655833	4
13120720	Ice cream cone, chocolate covered or dipped, flavors other than chocolate	Ice cream and frozen dairy desserts	0.412884	-0.00484563	4
13120730	Ice cream cone, no topping, flavors other than chocolate	Ice cream and frozen dairy desserts	0.391126	-0.00724335	4
13120740	Ice cream cone, no topping, NS as to flavor	Ice cream and frozen dairy desserts	0.41287	-0.00445599	4
13120750	Ice cream cone with nuts, chocolate ice cream	Ice cream and frozen dairy desserts	0.415456	-0.00316395	4
13120760	Ice cream cone, chocolate covered or dipped, chocolate ice cream	Ice cream and frozen dairy desserts	0.416828	-0.00350696	4
13120770	Ice cream cone, no topping, chocolate ice cream	Ice cream and frozen dairy desserts	0.413731	-0.00406098	4
13120780	Ice cream cone, chocolate covered, with nuts, chocolate ice cream	Ice cream and frozen dairy desserts	0.415317	-0.00348624	4
13120790	Ice cream sundae cone	Ice cream and frozen dairy desserts	0.413145	-0.00428276	4
13120800	Ice cream soda, flavors other than chocolate	Milk shakes and other dairy drinks	0.144829	0.076003	4
13120810	Ice cream soda, chocolate	Milk shakes and other dairy drinks	0.0954469	-0.0361832	4
13121000	Ice cream sundae, NS as to topping, with whipped cream	Ice cream and frozen dairy desserts	0.378347	-0.00992679	4
13121100	Ice cream sundae, fruit topping, with whipped cream	Ice cream and frozen dairy desserts	0.325869	-0.000163608	4
13121200	Ice cream sundae, prepackaged type, flavors other than chocolate	Ice cream and frozen dairy desserts	0.336341	0.00699147	4
13121300	Ice cream sundae, chocolate or fudge topping, with whipped cream	Ice cream and frozen dairy desserts	0.384168	-0.00941972	4
13121400	Ice cream sundae, not fruit or chocolate topping, with whipped cream	Ice cream and frozen dairy desserts	0.303243	0.0108709	4
13121500	Ice cream sundae, fudge topping, with cake, with whipped cream	Ice cream and frozen dairy desserts	0.403867	-0.00717019	4
13122100	Ice cream pie, no crust	Ice cream and frozen dairy desserts	0.276315	0.00093861	4
13122500	Ice cream pie, with cookie crust, fudge topping, and whipped cream	Ice cream and frozen dairy desserts	0.41493	-0.00403231	4
13126000	Ice cream, fried	Ice cream and frozen dairy desserts	0.393	-0.00582155	4
13130100	Light ice cream, NS as to flavor (formerly ice milk)	Ice cream and frozen dairy desserts	0.370331	0.0127259	4
13130300	Light ice cream, flavors other than chocolate (formerly ice milk)	Ice cream and frozen dairy desserts	0.306651	0.0239507	4
13130310	Light ice cream, chocolate (formerly ice milk)	Ice cream and frozen dairy desserts	0.3923	-0.00307415	4
13130320	Light ice cream, no sugar added, NS as to flavor	Ice cream and frozen dairy desserts	0.317909	0.0162414	4
13130330	Light ice cream, no sugar added, flavors other than chocolate	Ice cream and frozen dairy desserts	0.317909	0.0162414	4
13130340	Light ice cream, no sugar added, chocolate	Ice cream and frozen dairy desserts	0.369631	0.00472788	4
13130590	Light ice cream, soft serve, NS as to flavor (formerly ice milk)	Ice cream and frozen dairy desserts	0.348866	0.034321	4
13130600	Light ice cream, soft serve, flavors other than chocolate (formerly ice milk)	Ice cream and frozen dairy desserts	0.348866	0.034321	4
13130610	Light ice cream, soft serve, chocolate (formerly ice milk)	Ice cream and frozen dairy desserts	0.402435	0.000963256	4
13130620	Light ice cream, soft serve cone, flavors other than chocolate (formerly ice milk)	Ice cream and frozen dairy desserts	0.389335	-6.63503e-05	4
13130630	Light ice cream, soft serve cone, chocolate (formerly ice milk)	Ice cream and frozen dairy desserts	0.40889	-0.00231779	4
13130640	Light ice cream, soft serve cone, NS as to flavor (formerly ice milk)	Ice cream and frozen dairy desserts	0.389335	-6.63503e-05	4
13130700	Light ice cream, soft serve, blended with candy or cookies	Ice cream and frozen dairy desserts	0.399119	-0.00208432	4
13135000	Ice cream sandwich, made with light ice cream, flavors other than chocolate	Ice cream and frozen dairy desserts	0.372624	-0.00036217	4
13135010	Ice cream sandwich, made with light chocolate ice cream	Ice cream and frozen dairy desserts	0.405122	-0.00318335	4
13136000	Ice cream sandwich, made with light, no sugar added ice cream	Ice cream and frozen dairy desserts	0.366139	-0.00417419	4
13140100	Light ice cream, bar or stick, chocolate-coated (formerly ice milk)	Ice cream and frozen dairy desserts	0.394453	-0.00207348	4
13140110	Light ice cream, bar or stick, chocolate covered, with nuts (formerly ice milk)	Ice cream and frozen dairy desserts	0.396281	-0.00115904	4
13140450	Light ice cream, cone, NFS (formerly ice milk)	Ice cream and frozen dairy desserts	0.410929	-0.0012254	4
13140500	Light ice cream, cone, flavors other than chocolate (formerly ice milk)	Ice cream and frozen dairy desserts	0.410929	-0.0012254	4
13140550	Light ice cream, cone, chocolate (formerly ice milk)	Ice cream and frozen dairy desserts	0.417154	-0.0030123	4
13140600	Light ice cream, sundae, soft serve, chocolate or fudge topping, with whipped cream (formerly ice milk)	Ice cream and frozen dairy desserts	0.399357	-0.00700933	4
13140630	Light ice cream, sundae, soft serve, fruit topping, with whipped cream (formerly ice milk)	Ice cream and frozen dairy desserts	0.354564	-0.00334464	4
13140650	Light ice cream, sundae, soft serve, not fruit or chocolate topping, with whipped cream (formerly ice milk)	Ice cream and frozen dairy desserts	0.331658	0.00635267	4
13140660	Light ice cream, sundae, soft serve, chocolate or fudge topping (without whipped cream) (formerly ice milk)	Ice cream and frozen dairy desserts	0.406016	-0.00335362	4
13140670	Light ice cream, sundae, soft serve, fruit topping (without whipped cream) (formerly ice milk)	Ice cream and frozen dairy desserts	0.357341	0.00207856	4
13140680	Light ice cream, sundae, soft serve, not fruit or chocolate topping (without whipped cream) (formerly ice milk)	Ice cream and frozen dairy desserts	0.287227	0.0759282	4
13140700	Light ice cream, creamsicle or dreamsicle (formerly ice milk)	Ice cream and frozen dairy desserts	0.344352	0.00976968	4
13140900	Light ice cream, fudgesicle (formerly ice milk)	Ice cream and frozen dairy desserts	0.400979	0.00111068	4
13142000	Milk dessert bar or stick, frozen, with coconut	Ice cream and frozen dairy desserts	0.236822	-0.000389519	4
13150000	Sherbet, all flavors	Ice cream and frozen dairy desserts	0.188585	-0.0508509	4
13160150	Fat free ice cream, no sugar added, chocolate	Ice cream and frozen dairy desserts	0.349028	0.0012606	4
13160160	Fat free ice cream, no sugar added, flavors other than chocolate	Ice cream and frozen dairy desserts	0.331642	0.00533034	4
13160400	Fat free ice cream, flavors other than chocolate	Ice cream and frozen dairy desserts	0.333721	0.0105551	4
13160410	Fat free ice cream, chocolate	Ice cream and frozen dairy desserts	0.230832	0.0429458	4
13160420	Fat free ice cream, NS as to flavor	Ice cream and frozen dairy desserts	0.333721	0.0105551	4
13161000	Milk dessert bar, frozen, made from lowfat milk	Ice cream and frozen dairy desserts	0.271203	0.00983453	4
13161500	Milk dessert sandwich bar, frozen, made from lowfat milk	Ice cream and frozen dairy desserts	0.407514	-0.0024154	4
13161520	Milk dessert sandwich bar, frozen, with low-calorie sweetener, made from lowfat milk	Ice cream and frozen dairy desserts	0.418492	-0.00302571	4
13161600	Milk dessert bar, frozen, made from lowfat milk and low calorie sweetener	Ice cream and frozen dairy desserts	0.260745	0.0212844	4
13161630	Light ice cream, bar or stick, with low-calorie sweetener, chocolate-coated (formerly ice milk)	Ice cream and frozen dairy desserts	0.381605	-0.00416377	4
13170000	Baked Alaska	Ice cream and frozen dairy desserts	0.395245	-0.00706322	4
13200110	Pudding, NFS	Pudding	0.336996	-0.00798768	4
13210110	Pudding, bread	Pudding	0.400444	-0.003596	4
13210150	Puerto Rican bread pudding made with evaporated milk and rum (Budin de pan)	Pudding	0.412318	-0.00370934	4
13210160	Diplomat pudding, Puerto Rican style (Budin Diplomatico)	Pudding	0.356244	-0.0138574	4
13210180	Pudding, Mexican bread (Capirotada)	Pudding	0.415968	-0.00343061	4
13210190	Pudding, Mexican bread (Capirotada), lower fat	Pudding	0.41766	-0.00326633	4
13210220	Pudding, chocolate, NS as to from dry mix or ready-to-eat	Pudding	0.357209	-0.00870221	4
13210250	Pudding, chocolate, low calorie, containing artificial sweetener, NS as to from dry mix or ready-to-eat	Pudding	0.19447	-0.0339844	4
13210260	Rice flour cream, Puerto Rican style (manjar blanco)	Pudding	0.317845	0.00852674	4
13210270	Custard, Puerto Rican style (Maicena, Natilla)	Pudding	-0.0236879	0.111939	4
13210280	Pudding, flavors other than chocolate, NS as to from dry mix or ready-to-eat	Pudding	0.169478	0.0295483	4
13210290	Pudding, flavors other than chocolate, low calorie, containing artificial sweetener, NS as to from dry mix or ready-to-eat	Pudding	-0.0482377	0.0302599	4
13210300	Custard	Pudding	-0.077319	0.101012	4
13210350	Flan	Pudding	0.0407961	0.0101633	4
13210410	Pudding, rice	Pudding	0.253638	-0.00669939	4
13210450	Pudding, rice flour, with nuts (Indian dessert)	Pudding	0.306263	0.009921	4
13210500	Pudding, tapioca, made from home recipe, made with milk	Pudding	0.0265194	0.0358108	4
13210520	Pudding, tapioca, made from dry mix, made with milk	Pudding	0.148941	0.0958626	4
13210530	Pudding, tapioca, chocolate, made with milk	Pudding	0.351557	-0.00546814	4
13210610	Pudding, coconut	Pudding	0.0937695	0.0189263	4
13210710	Pudding, Indian (milk, molasses and cornmeal-based pudding)	Pudding	0.323793	-0.00319394	4
13210750	Pudding, pumpkin	Pudding	0.118303	-0.0514124	4
13210810	Puerto Rican pumpkin pudding (Flan de calabaza)	Pudding	0.312011	-0.0199646	4
13210820	Fresh corn custard, Puerto Rican style (Mazamorra, Mundo Nuevo)	Pudding	0.120911	0.0205273	4
13220110	Pudding, flavors other than chocolate, prepared from dry mix, milk added	Pudding	0.0664568	0.0676293	4
13220120	Pudding, chocolate, prepared from dry mix, milk added	Pudding	0.343022	-0.00735633	4
13220210	Pudding, flavors other than chocolate, prepared from dry mix, low calorie, containing artificial sweetener, milk added	Pudding	-0.229034	0.351646	1
13220220	Pudding, chocolate, prepared from dry mix, low calorie, containing artificial sweetener, milk added	Pudding	0.228128	0.00777252	4
13220230	Pudding, ready-to-eat, chocolate, reduced fat	Pudding	0.351914	-0.0052416	4
13220235	Pudding, ready-to-eat, chocolate, fat free	Pudding	0.351914	-0.0052416	4
13220240	Pudding, ready-to-eat, flavors other than chocolate, reduced fat	Pudding	0.364119	-0.00707726	4
13220245	Pudding, ready-to-eat, flavors other than chocolate, fat free	Pudding	0.364119	-0.00707726	4
13230110	Pudding, ready-to-eat, flavors other than chocolate	Pudding	0.352144	0.00126217	4
13230120	Pudding, ready-to-eat, low calorie, containing artificial sweetener, flavors other than chocolate	Pudding	0.364119	-0.00707726	4
13230130	Pudding, ready-to-eat, chocolate	Pudding	0.332928	-0.00322352	4
13230140	Pudding, ready-to-eat, low calorie, containing artificial sweetener, chocolate	Pudding	0.351914	-0.0052416	4
13230200	Pudding, ready-to-eat, chocolate and non-chocolate flavors combined	Pudding	0.334627	-0.00782343	4
13230500	Pudding, ready-to-eat, tapioca	Pudding	0.324459	0.00136051	4
13230510	Pudding, ready-to-eat, tapioca, fat free	Pudding	0.154213	0.00720084	4
13241000	Pudding, with fruit and vanilla wafers	Pudding	0.375682	-0.00782679	4
13250000	Mousse, chocolate	Pudding	0.268126	-0.00667505	4
13250100	Mousse, not chocolate	Pudding	0.145676	-0.0221347	4
13250200	Mousse, chocolate, lowfat, reduced calorie, prepared from dry mix, water added	Pudding	0.374286	-0.0025075	4
13251000	Chantilly Cream	Cream cheese, sour cream, whipped cream	0.126225	0.0375841	4
13252100	Coconut custard, Puerto Rican style (Flan de coco)	Pudding	0.113068	-0.0299969	4
13252200	Milk dessert or milk candy, Puerto Rican style (Dulce de leche)	Pudding	0.178339	-0.0238489	4
13252500	Barfi or Burfi, Indian dessert, made from milk and/or cream and/or Ricotta cheese	Pudding	0.239537	-0.0334672	4
13252600	Tiramisu	Cakes and pies	0.338978	-0.00975216	4
13310000	Custard pudding, flavor other than chocolate, baby food, NS as to strained or junior	Baby food: snacks and sweets	0.228545	-0.0238475	4
13311000	Custard pudding, baby food, flavor other than chocolate, strained	Baby food: snacks and sweets	0.2292	0.0223744	4
13312000	Custard pudding, baby food, flavor other than chocolate, junior	Baby food: snacks and sweets	0.169751	-0.0100455	4
13411000	White sauce, milk sauce	Dips, gravies, other sauces	0.284904	-0.0188537	4
13412000	Milk gravy, quick gravy	Dips, gravies, other sauces	0.156023	-0.022173	4
14010000	Cheese, NFS	Cheese	-0.889826	-0.461928	3
14010100	Cheese, Cheddar or American type, NS as to natural or processed	Cheese	-0.846748	-0.444943	3
14100100	Cheese, natural, NFS	Cheese	-0.913456	-0.472748	3
14101010	Cheese, Blue or Roquefort	Cheese	-0.85054	-0.446243	3
14102010	Cheese, Brick	Cheese	-0.912143	-0.472573	3
14102110	Cheese, Brick, with salami	Cheese	-0.90848	-0.471083	3
14103010	Cheese, Camembert	Cheese	-0.891273	-0.460352	3
14103020	Cheese, Brie	Cheese	-0.85998	-0.438518	3
14104010	Cheese, natural, Cheddar or American type	Cheese	-0.906575	-0.470411	3
14104015	Cheese, natural, Cheddar or American type, reduced fat	Cheese	-0.907613	-0.468501	3
14104020	Cheese, Cheddar or American type, dry, grated	Cheese	-0.858982	-0.445537	3
14104200	Cheese, Colby	Cheese	-0.912827	-0.472761	3
14104250	Cheese, Colby Jack	Cheese	-0.914218	-0.473305	3
14104400	Cheese, Feta	Cheese	-0.702798	-0.370492	3
14104600	Cheese, Fontina	Cheese	-0.890961	-0.462763	3
14104700	Cheese, goat	Cheese	-0.728322	-0.377234	3
14105010	Cheese, Gouda or Edam	Cheese	-0.911522	-0.47221	3
14105200	Cheese, Gruyere	Cheese	-0.89904	-0.46562	3
14106010	Cheese, Limburger	Cheese	-0.90507	-0.466594	3
14106200	Cheese, Monterey	Cheese	-0.914012	-0.472944	3
14106500	Cheese, Monterey, lowfat	Cheese	-0.909121	-0.470535	3
14107010	Cheese, Mozzarella, NFS	Cheese	-0.903441	-0.467483	3
14107020	Cheese, Mozzarella, whole milk	Cheese	-0.856684	-0.446224	3
14107030	Cheese, Mozzarella, part skim	Cheese	-0.903441	-0.467483	3
14107040	Cheese, Mozzarella, low sodium	Cheese	-0.898911	-0.462228	3
14107060	Cheese, Mozzarella, nonfat or fat free	Cheese	-0.618535	-0.28225	3
14107200	Cheese, Muenster	Cheese	-0.91114	-0.471877	3
14107250	Cheese, Muenster, lowfat	Cheese	-0.897135	-0.465449	3
14108010	Cheese, Parmesan, dry grated	Cheese	-0.890627	-0.463668	3
14108015	Cheese, Parmesan, dry grated, reduced fat	Cheese	-0.878308	-0.455709	3
14108020	Cheese, Parmesan, hard	Cheese	-0.846407	-0.446804	3
14108050	Cheese, Parmesan, low sodium	Cheese	-0.866001	-0.447654	3
14108060	Parmesan cheese topping, fat free	Cheese	-0.787938	-0.381828	3
14108200	Cheese, Port du Salut	Cheese	-0.905678	-0.468478	3
14108400	Cheese, Provolone	Cheese	-0.914218	-0.473305	3
14108420	Cheese, provolone, reduced fat	Cheese	-0.906864	-0.470027	3
14109010	Cheese, Swiss	Cheese	-0.882903	-0.450363	3
14109020	Cheese, Swiss, low sodium	Cheese	-0.886526	-0.457837	3
14109030	Cheese, Swiss, lowfat	Cheese	-0.780942	-0.409037	3
14110010	Cheese, Cheddar or Colby, low sodium	Cheese	-0.875889	-0.455158	3
14110030	Cheese, Cheddar or Colby, lowfat	Cheese	-0.789241	-0.403262	3
14120010	Cheese, Mexican blend	Cheese	-0.914811	-0.473514	3
14120020	Cheese, Mexican blend, reduced fat	Cheese	-0.910608	-0.470241	3
14131000	Queso Anejo (aged Mexican cheese)	Cheese	-0.791987	-0.415961	3
14131500	Queso Asadero	Cheese	-0.905928	-0.469272	3
14132000	Queso Chihuahua	Cheese	-0.830571	-0.436223	3
14133000	Queso Fresco	Cheese	-0.701381	-0.360422	3
14200100	Cheese, cottage, NFS	Cottage/ricotta cheese	-0.878646	-0.446824	3
14201010	Cheese, cottage, creamed, large or small curd	Cottage/ricotta cheese	-0.868484	-0.430615	3
14201200	Cottage cheese, farmer's	Cottage/ricotta cheese	-0.861798	-0.438004	3
14201500	Cheese, Ricotta	Cottage/ricotta cheese	-0.885641	-0.450321	3
14202010	Cheese, cottage, with fruit	Cottage/ricotta cheese	0.156395	-0.062368	4
14202020	Cheese, cottage, with vegetables	Cottage/ricotta cheese	0.214831	-0.0417284	4
14203010	Cheese, cottage, dry curd	Cottage/ricotta cheese	-0.882664	-0.43151	3
14203020	Cheese, cottage, salted, dry curd	Cottage/ricotta cheese	-0.882942	-0.437809	3
14203510	Puerto Rican white cheese (queso del pais, blanco)	Cheese	-0.866435	-0.440606	3
14204010	Cheese, cottage, lowfat (1-2% fat)	Cottage/ricotta cheese	-0.791468	-0.377804	3
14204020	Cheese, cottage, lowfat, with fruit	Cottage/ricotta cheese	0.247993	-0.0381831	4
14204030	Cheese, cottage, lowfat, with vegetables	Cottage/ricotta cheese	-0.361421	-0.129151	3
14206010	Cheese, cottage, lowfat, low sodium	Cottage/ricotta cheese	-0.651149	-0.0961524	3
14207010	Cheese, cottage, lowfat, lactose reduced	Cottage/ricotta cheese	-0.557017	-0.269717	3
14301010	Cheese, cream	Cream cheese, sour cream, whipped cream	-0.586322	-0.282442	3
14303010	Cheese, cream, light or lite (formerly called Cream Cheese Lowfat)	Cream cheese, sour cream, whipped cream	-0.290453	-0.238055	3
14410100	Cheese, processed, American and Swiss blends	Cheese	-0.0279873	-0.136132	4
14410200	Cheese, processed, American or Cheddar type	Cheese	0.187542	-0.0515213	4
14410210	Cheese, processed, American or Cheddar type, low sodium	Cheese	-0.111393	-0.170969	4
14410300	Cheese, processed, American or Cheddar type, lowfat	Cheese	0.0355942	-0.125748	4
14410330	Cheese, processed cheese product, American or Cheddar type, reduced fat	Cheese	0.123956	-0.0544472	4
14410350	Cheese, processed, American or Cheddar type, nonfat or fat free	Cheese	0.0404107	0.0630421	4
14410380	Cheese, processed cream cheese product, nonfat or fat free	Cheese	-0.0189412	-0.0179909	4
14410400	Cheese, processed, Swiss	Cheese	-0.0962036	-0.170368	4
14410420	Cheese, processed, Swiss, lowfat	Cheese	0.0135453	-0.131374	4
14410500	Cheese, processed cheese food	Cheese	0.269887	-0.0476405	4
14410600	Cheese, processed, with vegetables	Cheese	0.0284728	-0.119989	4
14410620	Cheese, processed, with wine	Cheese	0.272724	-0.0450533	4
14420000	Cheese spread, NFS	Cheese	0.408469	-0.00578852	4
14420100	Cheese spread, American or Cheddar cheese base	Cheese	0.408469	-0.00578852	4
14420160	Cheese spread, Swiss cheese base	Cheese	0.408469	-0.00578852	4
14420200	Cheese spread, cream cheese, regular	Cream cheese, sour cream, whipped cream	0.0369038	-0.0746419	4
14420210	Cheese spread, cream cheese, light or lite	Cream cheese, sour cream, whipped cream	-0.290453	-0.238055	3
14420300	Cheese spread, pressurized can	Cheese	0.408469	-0.00578852	4
14502010	Imitation cheese, American or cheddar type	Cheese	0.150883	-0.0802181	4
14502040	Imitation cheese, American or cheddar type, low cholesterol	Cheese	-0.0075093	-0.120148	4
14504010	Imitation mozzarella cheese	Cheese	0.197972	-0.0304921	4
14610200	Cheese, cottage cheese, with gelatin dessert	Cottage/ricotta cheese	-0.234802	0.0339433	4
14610210	Cheese, cottage cheese, with gelatin dessert and fruit	Cottage/ricotta cheese	0.165104	-0.0606418	4
14610250	Cheese, cottage cheese, with gelatin dessert and vegetables	Cottage/ricotta cheese	0.028563	-0.0496453	4
14610520	Cheese with nuts	Cheese	-0.755995	-0.409846	3
14620100	Dip, cream cheese base	Dips, gravies, other sauces	-0.103306	-0.0901378	4
14620120	Shrimp dip, cream cheese base	Dips, gravies, other sauces	0.0208706	-0.0855664	4
14620150	Dip, cheese with chili pepper (chili con queso)	Dips, gravies, other sauces	0.294021	-0.0163644	4
14620200	Dip, cheese base other than cream cheese	Dips, gravies, other sauces	0.408469	-0.00578852	4
14620300	Topping from cheese pizza	Pizza	0.131246	-0.081431	4
14620310	Topping from vegetable pizza	Pizza	0.278246	-0.0355553	4
14620320	Topping from meat pizza	Pizza	0.0418961	-0.108185	4
14620330	Topping from meat and vegetable pizza	Pizza	0.281799	-0.0352103	4
14630100	Cheese fondue	Dips, gravies, other sauces	-0.531001	-0.312808	3
14630200	Cheese souffle	Eggs and omelets	-0.0422521	-0.119363	4
14630300	Welsh rarebit	Dips, gravies, other sauces	-0.102232	-0.114037	4
14640000	Cheese sandwich	Other sandwiches (single code)	0.320924	-0.0300705	4
14640100	Cheese sandwich, grilled	Other sandwiches (single code)	0.30641	-0.0355565	4
14640200	Cheese sandwich, hoagie	Other sandwiches (single code)	0.143168	-0.0838864	4
14640300	Cheese spread sandwich	Other sandwiches (single code)	0.317878	-0.0312215	4
14650100	Cheese sauce	Dips, gravies, other sauces	-0.604174	-0.33633	3
14650150	Cheese sauce made with lowfat cheese	Dips, gravies, other sauces	0.105149	-0.0864103	4
14650160	Alfredo sauce	Dips, gravies, other sauces	-0.252421	-0.0626505	4
14660200	Cheese, nuggets or pieces, breaded, baked, or fried	Cheese	-0.572413	-0.351287	3
14710100	Cheddar cheese soup	Soups	0.00155988	-0.0417824	4
14710110	Cheddar cheese soup, canned, undiluted	Soups	0.210258	-0.0388575	4
14710200	Beer soup, made with milk	Soups	-0.184198	0.169843	4
20000000	Meat, NFS	Beef, excludes ground	-0.693267	-0.373046	3
20000070	Meat, baby food, NS as to type, NS as to strained or junior	Baby food: meat and dinners	-0.874177	-0.433188	3
20000090	Meat sticks, baby food, NS as to type of meat	Baby food: meat and dinners	0.297188	-0.0393645	4
20000200	Ground meat, NFS	Ground beef	-0.669202	-0.337345	3
21000100	Beef, NS as to cut, cooked, NS as to fat eaten	Beef, excludes ground	-0.693267	-0.373046	3
21000110	Beef, NS as to cut, cooked, lean and fat eaten	Beef, excludes ground	-0.693267	-0.373046	3
21000120	Beef, NS as to cut, cooked, lean only eaten	Beef, excludes ground	-0.777418	-0.379169	3
21001000	Steak, NS as to type of meat, cooked, NS as to fat eaten	Beef, excludes ground	-0.681985	-0.362128	3
21001010	Steak, NS as to type of meat, cooked, lean and fat eaten	Beef, excludes ground	-0.681985	-0.362128	3
21001020	Steak, NS as to type of meat, cooked, lean only eaten	Beef, excludes ground	-0.76618	-0.344948	3
21002000	Beef, pickled	Beef, excludes ground	-0.914811	-0.473514	3
21003000	Beef, NS as to cut, fried, NS to fat eaten	Beef, excludes ground	-0.731889	-0.394241	3
21101000	Beef steak, NS as to cooking method, NS as to fat eaten	Beef, excludes ground	-0.701471	-0.367471	3
21101010	Beef steak, NS as to cooking method, lean and fat eaten	Beef, excludes ground	-0.701471	-0.367471	3
21101020	Beef steak, NS as to cooking method, lean only eaten	Beef, excludes ground	-0.765777	-0.342984	3
21101110	Beef steak, broiled or baked, NS as to fat eaten	Beef, excludes ground	-0.701471	-0.367471	3
21101120	Beef steak, broiled or baked, lean and fat eaten	Beef, excludes ground	-0.701471	-0.367471	3
21101130	Beef steak, broiled or baked, lean only eaten	Beef, excludes ground	-0.765316	-0.342245	3
21102110	Beef steak, fried, NS as to fat eaten	Beef, excludes ground	-0.791084	-0.419798	3
21102120	Beef steak, fried, lean and fat eaten	Beef, excludes ground	-0.791084	-0.419798	3
21102130	Beef steak, fried, lean only eaten	Beef, excludes ground	-0.771001	-0.397954	3
21103110	Beef steak, breaded or floured, baked or fried, NS as to fat eaten	Beef, excludes ground	-0.0743006	-0.165406	4
21103120	Beef steak, breaded or floured, baked or fried, lean and fat eaten	Beef, excludes ground	-0.0743006	-0.165406	4
21103130	Beef steak, breaded or floured, baked or fried, lean only eaten	Beef, excludes ground	-0.11324	-0.176407	4
21104110	Beef steak, battered, fried, NS as to fat eaten	Beef, excludes ground	-0.0140502	-0.117854	4
21104120	Beef steak, battered, fried, lean and fat eaten	Beef, excludes ground	-0.0140502	-0.117854	4
21104130	Beef steak, battered, fried, lean only eaten	Beef, excludes ground	0.0195584	-0.102025	4
21105110	Beef steak, braised, NS as to fat eaten	Beef, excludes ground	-0.577276	-0.323509	3
21105120	Beef steak, braised, lean and fat eaten	Beef, excludes ground	-0.577276	-0.323509	3
21105130	Beef steak, braised, lean only eaten	Beef, excludes ground	-0.785185	-0.390212	3
21301000	Beef, oxtails, cooked	Beef, excludes ground	-0.749869	-0.375981	3
21302000	Beef, neck bones, cooked	Beef, excludes ground	-0.678742	-0.358646	3
21304000	Beef, shortribs, cooked, NS as to fat eaten	Beef, excludes ground	-0.328653	-0.153071	3
21304110	Beef, shortribs, cooked, lean and fat eaten	Beef, excludes ground	-0.328653	-0.153071	3
21304120	Beef, shortribs, cooked, lean only eaten	Beef, excludes ground	-0.678179	-0.359009	3
21304200	Beef, shortribs, barbecued, with sauce, NS as to fat eaten	Beef, excludes ground	0.152176	-0.0657193	4
21304210	Beef, shortribs, barbecued, with sauce, lean and fat eaten	Beef, excludes ground	0.152176	-0.0657193	4
21304220	Beef, shortribs, barbecued, with sauce, lean only eaten	Beef, excludes ground	-0.124352	-0.144825	4
21305000	Beef, cow head, cooked	Beef, excludes ground	-0.685589	-0.356121	3
21401000	Beef, roast, roasted, NS as to fat eaten	Beef, excludes ground	-0.722113	-0.352546	3
21401110	Beef, roast, roasted, lean and fat eaten	Beef, excludes ground	-0.722113	-0.352546	3
21401120	Beef, roast, roasted, lean only eaten	Beef, excludes ground	-0.782438	-0.314026	3
21401400	Beef, roast, canned	Beef, excludes ground	-0.814094	-0.33738	3
21407000	Beef, pot roast, braised or boiled, NS as to fat eaten	Beef, excludes ground	-0.688171	-0.351104	3
21407110	Beef, pot roast, braised or boiled, lean and fat eaten	Beef, excludes ground	-0.688171	-0.351104	3
21407120	Beef, pot roast, braised or boiled, lean only eaten	Beef, excludes ground	-0.792877	-0.381298	3
21410000	Beef, stew meat, cooked, NS as to fat eaten	Beef, excludes ground	-0.614841	-0.337448	3
21410110	Beef, stew meat, cooked, lean and fat eaten	Beef, excludes ground	-0.614841	-0.337448	3
21410120	Beef, stew meat, cooked, lean only eaten	Beef, excludes ground	-0.792553	-0.398542	3
21416000	Corned beef, cooked, NS as to fat eaten	Cold cuts and cured meats	-0.914811	-0.473514	3
21416110	Corned beef, cooked, lean and fat eaten	Cold cuts and cured meats	-0.914811	-0.473514	3
21416120	Corned beef, cooked, lean only eaten	Cold cuts and cured meats	-0.282719	-0.250177	3
21416150	Corned beef, canned, ready-to-eat	Cold cuts and cured meats	-0.282719	-0.250177	3
21417100	Beef brisket, cooked, NS as to fat eaten	Beef, excludes ground	-0.512606	-0.277471	3
21417110	Beef brisket, cooked, lean and fat eaten	Beef, excludes ground	-0.512606	-0.277471	3
21417120	Beef brisket, cooked, lean only eaten	Beef, excludes ground	-0.644585	-0.304189	3
21420100	Beef, sandwich steak (flaked, formed, thinly sliced)	Beef, excludes ground	-0.485355	0.418245	1
21500000	Ground beef, raw	Ground beef	-0.457949	-0.0491206	3
21500100	Ground beef or patty, cooked, NS as to percent lean (formerly NS as to regular, lean, or extra lean)	Ground beef	-0.669202	-0.337345	3
21500200	Ground beef or patty, breaded, cooked	Ground beef	0.165132	-0.0814552	4
21500300	Ground beef patty, cooked (for fast food sandwiches)	Ground beef	-0.0758272	-0.0119042	4
21501000	Ground beef, less than 80% lean, cooked (formerly regular)	Ground beef	-0.654196	-0.321993	3
21501200	Ground beef, 80% - 84% lean, cooked (formerly lean)	Ground beef	-0.678937	-0.334146	3
21501300	Ground beef, 85% - 89% lean, cooked (formerly extra lean)	Ground beef	-0.719924	-0.354796	3
21501350	Ground beef, 90% - 94% lean, cooked	Ground beef	-0.757134	-0.367243	3
21501360	Ground beef, 95% or more lean, cooked	Ground beef	-0.772801	-0.360651	3
21540100	Ground beef with textured vegetable protein, cooked	Ground beef	-0.167847	-0.146792	4
21601000	Beef, bacon, cooked	Bacon	-0.722198	-0.390618	3
21601500	Beef, bacon, formed, lean meat added, cooked	Bacon	-0.722198	-0.390618	3
21602000	Beef, dried, chipped, uncooked	Cold cuts and cured meats	-0.807969	-0.401979	3
21602010	Beef, dried, chipped, cooked in fat	Cold cuts and cured meats	-0.839855	-0.441516	3
21602100	Beef jerky	Cold cuts and cured meats	0.25521	-0.0332916	4
21603000	Beef, pastrami (beef, smoked, spiced)	Cold cuts and cured meats	-0.840567	-0.43247	3
21701000	Beef, baby food, NS as to strained or junior	Baby food: meat and dinners	-0.907208	-0.465557	3
21701010	Beef, baby food, strained	Baby food: meat and dinners	-0.907208	-0.465557	3
21701020	Beef, baby food, junior	Baby food: meat and dinners	-0.907208	-0.465557	3
22000100	Pork, NS as to cut, cooked, NS as to fat eaten	Pork	-0.780655	-0.411344	3
22000110	Pork, NS as to cut, cooked, lean and fat eaten	Pork	-0.780655	-0.411344	3
22000120	Pork, NS as to cut, cooked, lean only eaten	Pork	-0.764217	-0.39066	3
22000200	Pork, NS as to cut, fried, NS as to fat eaten	Pork	-0.669679	-0.338867	3
22000210	Pork, NS as to cut, fried, lean and fat eaten	Pork	-0.669679	-0.338867	3
22000220	Pork, NS as to cut, fried, lean only eaten	Pork	-0.694454	-0.348019	3
22000300	Pork, NS as to cut, breaded or floured, fried, NS as to fat eaten	Pork	-0.0565897	-0.152143	4
22000310	Pork, NS as to cut, breaded or floured, fried, lean and fat eaten	Pork	-0.0565897	-0.152143	4
22000320	Pork, NS as to cut, breaded or floured, fried, lean only eaten	Pork	-0.0828819	-0.160465	4
22001000	Pork, pickled, NS as to cut	Pork	-0.89427	-0.460469	3
22002000	Pork, ground or patty, cooked	Pork	-0.66407	-0.354644	3
22002100	Pork, ground or patty, breaded, cooked	Pork	0.0629715	-0.114962	4
22002800	Pork jerky	Cold cuts and cured meats	0.25521	-0.0332916	4
22101000	Pork chop, NS as to cooking method, NS as to fat eaten	Pork	-0.629319	-0.296913	3
22101010	Pork chop, NS as to cooking method, lean and fat eaten	Pork	-0.629319	-0.296913	3
22101020	Pork chop, NS as to cooking method, lean only eaten	Pork	-0.496467	-0.225086	3
22101100	Pork chop, broiled or baked, NS as to fat eaten	Pork	-0.629319	-0.296913	3
22101110	Pork chop, broiled or baked, lean and fat eaten	Pork	-0.629319	-0.296913	3
22101120	Pork chop, broiled or baked, lean only eaten	Pork	-0.496467	-0.225086	3
22101130	Pork chop, breaded or floured, broiled or baked, NS as to fat eaten	Pork	-0.226455	-0.208534	4
22101140	Pork chop, breaded or floured, broiled or baked, lean and fat eaten	Pork	-0.226455	-0.208534	4
22101150	Pork chop, breaded or floured, broiled or baked, lean only eaten	Pork	-0.178667	-0.186472	4
22101200	Pork chop, fried, NS as to fat eaten	Pork	-0.629319	-0.296913	3
22101210	Pork chop, fried, lean and fat eaten	Pork	-0.629319	-0.296913	3
22101220	Pork chop, fried, lean only eaten	Pork	-0.496467	-0.225086	3
22101300	Pork chop, breaded or floured, fried, NS as to fat eaten	Pork	-0.0955647	-0.161161	4
22101310	Pork chop, breaded or floured, fried, lean and fat eaten	Pork	-0.0955647	-0.161161	4
22101320	Pork chop, breaded or floured, fried, lean only eaten	Pork	-0.0713704	-0.149686	4
22101400	Pork chop, battered, fried, NS as to fat eaten	Pork	-0.0877967	-0.162905	4
22101410	Pork chop, battered, fried, lean and fat eaten	Pork	-0.0877967	-0.162905	4
22101420	Pork chop, battered, fried, lean only eaten	Pork	-0.0666815	-0.154574	4
22101500	Pork chop, stewed, NS as to fat eaten	Pork	-0.667069	-0.328829	3
22101510	Pork chop, stewed, lean and fat eaten	Pork	-0.667069	-0.328829	3
22101520	Pork chop, stewed, lean only eaten	Pork	-0.541046	-0.256649	3
22107000	Pork chop, smoked or cured, cooked, NS as to fat eaten	Cold cuts and cured meats	-0.901874	-0.468661	3
22107010	Pork chop, smoked or cured, cooked, lean and fat eaten	Cold cuts and cured meats	-0.901874	-0.468661	3
22107020	Pork chop, smoked or cured, cooked, lean only eaten	Cold cuts and cured meats	-0.898427	-0.464507	3
22201000	Pork steak or cutlet, NS as to cooking method, NS as to fat eaten	Pork	-0.790535	-0.401001	3
22201010	Pork steak or cutlet, NS as to cooking method, lean and fat eaten	Pork	-0.708777	-0.369922	3
22201020	Pork steak or cutlet, NS as to cooking method, lean only eaten	Pork	-0.79534	-0.421861	3
22201050	Pork steak or cutlet, battered, fried, NS as to fat eaten	Pork	-0.321108	-0.24572	3
22201060	Pork steak or cutlet, battered, fried, lean and fat eaten	Pork	-0.32096	-0.245668	3
22201070	Pork steak or cutlet, battered, fried, lean only eaten	Pork	-0.423124	-0.283306	3
22201100	Pork steak or cutlet, broiled or baked, NS as to fat eaten	Pork	-0.819821	-0.4259	3
22201110	Pork steak or cutlet, broiled or baked, lean and fat eaten	Pork	-0.819821	-0.4259	3
22201120	Pork steak or cutlet, broiled or baked, lean only eaten	Pork	-0.800359	-0.418882	3
22201200	Pork steak or cutlet, fried, NS as to fat eaten	Pork	-0.737153	-0.364283	3
22201210	Pork steak or cutlet, fried, lean and fat eaten	Pork	-0.737153	-0.364283	3
22201220	Pork steak or cutlet, fried, lean only eaten	Pork	-0.783549	-0.394849	3
22201300	Pork steak or cutlet, breaded or floured, broiled or baked, NS as to fat eaten	Pork	-0.32453	-0.253091	3
22201310	Pork steak or cutlet, breaded or floured, broiled or baked, lean and fat eaten	Pork	-0.32453	-0.253091	3
22201320	Pork steak or cutlet, breaded or floured, broiled or baked, lean only eaten	Pork	-0.344631	-0.260989	3
22201400	Pork steak or cutlet, breaded or floured, fried, NS as to fat eaten	Pork	-0.229267	-0.214018	4
22201410	Pork steak or cutlet, breaded or floured, fried, lean and fat eaten	Pork	-0.229267	-0.214018	4
22201420	Pork steak or cutlet, breaded or floured, fried, lean only eaten	Pork	-0.288234	-0.233687	3
22210300	Pork, tenderloin, cooked, NS as to cooking method	Pork	-0.410533	-0.220418	3
22210310	Pork, tenderloin, breaded, fried	Pork	-0.408702	-0.278072	3
22210350	Pork, tenderloin, braised	Pork	-0.391749	-0.208663	3
22210400	Pork, tenderloin, baked	Pork	-0.46703	-0.248201	3
22210450	Pork, tenderloin, battered, fried	Pork	-0.328311	-0.2472	3
22300120	Ham, fried, NS as to fat eaten	Cold cuts and cured meats	-0.907315	-0.470437	3
22300130	Ham, fried, lean and fat eaten	Cold cuts and cured meats	-0.907315	-0.470437	3
22300140	Ham, fried, lean only eaten	Cold cuts and cured meats	-0.906557	-0.469736	3
22300150	Ham, breaded or floured, fried, NS as to fat eaten	Cold cuts and cured meats	-0.846562	-0.448999	3
22300160	Ham, breaded or floured, fried, lean and fat eaten	Cold cuts and cured meats	-0.846562	-0.448999	3
22300170	Ham, breaded or floured, fried, lean only eaten	Cold cuts and cured meats	-0.860028	-0.453462	3
22301000	Ham, fresh, cooked, NS as to fat eaten	Pork	-0.895905	-0.461796	3
22301110	Ham, fresh, cooked, lean and fat eaten	Pork	-0.895905	-0.461796	3
22301120	Ham, fresh, cooked, lean only eaten	Pork	-0.8868	-0.453611	3
22311000	Ham, smoked or cured, cooked, NS as to fat eaten	Cold cuts and cured meats	-0.913716	-0.472839	3
22311010	Ham, smoked or cured, cooked, lean and fat eaten	Cold cuts and cured meats	-0.913716	-0.472839	3
22311020	Ham, smoked or cured, cooked, lean only eaten	Cold cuts and cured meats	-0.909482	-0.47086	3
22311200	Ham, smoked or cured, low sodium, cooked, NS as to fat eaten	Cold cuts and cured meats	-0.397566	-0.290992	3
22311210	Ham, smoked or cured, low sodium, cooked, lean and fat eaten	Cold cuts and cured meats	-0.893232	-0.465611	3
22311220	Ham, smoked or cured, low sodium, cooked, lean only eaten	Cold cuts and cured meats	-0.880519	-0.458765	3
22311450	Ham, prosciutto	Cold cuts and cured meats	-0.901183	-0.467734	3
22311500	Ham, smoked or cured, canned, NS as to fat eaten	Cold cuts and cured meats	-0.899058	-0.465504	3
22311510	Ham, smoked or cured, canned, lean and fat eaten	Cold cuts and cured meats	-0.838157	-0.438937	3
22311520	Ham, smoked or cured, canned, lean only eaten	Cold cuts and cured meats	-0.864692	-0.441772	3
22321110	Ham, smoked or cured, ground patty	Cold cuts and cured meats	0.0258338	-0.138792	4
22400100	Pork roast, NS as to cut, cooked, NS as to fat eaten	Pork	-0.680303	-0.332703	3
22400110	Pork roast, NS as to cut, cooked, lean and fat eaten	Pork	-0.677756	-0.341664	3
22400120	Pork roast, NS as to cut, cooked, lean only eaten	Pork	-0.711166	-0.336612	3
22401000	Pork roast, loin, cooked, NS as to fat eaten	Pork	-0.680303	-0.332703	3
22401010	Pork roast, loin, cooked, lean and fat eaten	Pork	-0.680303	-0.332703	3
22401020	Pork roast, loin, cooked, lean only eaten	Pork	-0.713629	-0.323963	3
22402510	Fried pork chunks, Puerto Rican style (Carne de cerdo frita, masitas fritas)	Pork	-0.490256	-0.286966	3
22411000	Pork roast, shoulder, cooked, NS as to fat eaten	Pork	-0.625839	-0.342975	3
22411010	Pork roast, shoulder, cooked, lean and fat eaten	Pork	-0.625839	-0.342975	3
22411020	Pork roast, shoulder, cooked, lean only eaten	Pork	-0.781747	-0.407312	3
22421000	Pork roast, smoked or cured, cooked, NS as to fat eaten	Cold cuts and cured meats	-0.829462	-0.443397	3
22421010	Pork roast, smoked or cured, cooked, lean and fat eaten	Cold cuts and cured meats	-0.829462	-0.443397	3
22421020	Pork roast, smoked or cured, cooked, lean only eaten	Cold cuts and cured meats	-0.888443	-0.459542	3
22431000	Pork roll, cured, fried	Cold cuts and cured meats	-0.438867	-0.301551	3
22501010	Canadian bacon, cooked	Cold cuts and cured meats	-0.870707	-0.451706	3
22600100	Bacon, NS as to type of meat, cooked	Bacon	-0.915107	-0.473619	3
22600200	Pork bacon, NS as to fresh, smoked or cured, cooked	Bacon	-0.915107	-0.473619	3
22601000	Pork bacon, smoked or cured, cooked	Bacon	-0.915107	-0.473619	3
22601040	Bacon or side pork, fresh, cooked	Bacon	-0.915107	-0.473619	3
22602010	Pork bacon, smoked or cured, lower sodium	Bacon	-0.880805	-0.459389	3
22605010	Pork bacon, formed, lean meat added, cooked	Bacon	-0.452196	-0.294985	3
22621000	Salt pork, cooked	Bacon	-0.618443	-0.193578	3
22621100	Fat back, cooked	Butter and animal fats	-0.543746	0.594849	1
22701000	Pork, spareribs, cooked, NS as to fat eaten	Pork	-0.480812	-0.290456	3
22701010	Pork, spareribs, cooked, lean and fat eaten	Pork	-0.480812	-0.290456	3
22701020	Pork, spareribs, cooked, lean only eaten	Pork	-0.686965	-0.335745	3
22701030	Pork, spareribs, barbecued, with sauce, NS as to fat eaten	Pork	-0.0619766	-0.134266	4
22701040	Pork, spareribs, barbecued, with sauce, lean and fat eaten	Pork	-0.0619766	-0.134266	4
22701050	Pork, spareribs, barbecued, with sauce, lean only eaten	Pork	-0.117501	-0.148418	4
22704010	Pork, cracklings, cooked	Pork	-0.915107	-0.473619	3
22705010	Pork ears, tail, head, snout, miscellaneous parts, cooked	Pork	-0.755689	-0.220363	3
22706010	Pork, neck bones, cooked	Pork	-0.852693	-0.446297	3
22707010	Pork, pig's feet, cooked	Pork	-0.456923	-0.150642	3
22707020	Pork, pig's feet, pickled	Pork	-0.89427	-0.460469	3
22708010	Pork, pig's hocks, cooked	Pork	-0.741214	-0.38614	3
22709010	Pork skin, rinds, deep-fried	Pork	-0.726597	-0.363161	3
22709110	Pork skin, boiled	Pork	-0.380272	-0.0201535	3
22810010	Ham, baby food, strained	Baby food: meat and dinners	-0.750149	-0.363186	3
22820000	Meat stick, baby food	Baby food: meat and dinners	0.297188	-0.0393645	4
23000100	Lamb, NS as to cut, cooked	Lamb, goat, game	-0.547181	-0.319447	3
23101000	Lamb chop, NS as to cut, cooked, NS as to fat eaten	Lamb, goat, game	-0.386244	-0.247567	3
23101010	Lamb chop, NS as to cut, cooked, lean and fat eaten	Lamb, goat, game	-0.386244	-0.247567	3
23101020	Lamb chop, NS as to cut, cooked, lean only eaten	Lamb, goat, game	-0.782758	-0.41113	3
23104000	Lamb, loin chop, cooked, NS as to fat eaten	Lamb, goat, game	-0.468009	-0.289635	3
23104010	Lamb, loin chop, cooked, lean and fat eaten	Lamb, goat, game	-0.468009	-0.289635	3
23104020	Lamb, loin chop, cooked, lean only eaten	Lamb, goat, game	-0.792568	-0.413764	3
23107000	Lamb, shoulder chop, cooked, NS as to fat eaten	Lamb, goat, game	-0.571048	-0.324408	3
23107010	Lamb, shoulder chop, cooked, lean and fat eaten	Lamb, goat, game	-0.571048	-0.324408	3
23107020	Lamb, shoulder chop, cooked, lean only eaten	Lamb, goat, game	-0.772103	-0.401807	3
23108000	Lamb, shoulder, cooked, NS as to fat eaten	Lamb, goat, game	-0.570804	-0.310342	3
23108010	Lamb, shoulder, cooked, lean and fat eaten	Lamb, goat, game	-0.570804	-0.310342	3
23108020	Lamb, shoulder, cooked, lean only eaten	Lamb, goat, game	-0.76946	-0.391364	3
23110000	Lamb, ribs, cooked, lean only eaten	Lamb, goat, game	-0.768624	-0.398613	3
23110010	Lamb, ribs, cooked, NS as to fat eaten	Lamb, goat, game	-0.326712	-0.21753	3
23110050	Lamb, ribs, cooked, lean and fat eaten	Lamb, goat, game	-0.326712	-0.21753	3
23111010	Lamb hocks, cooked	Lamb, goat, game	-0.6979	-0.373217	3
23120100	Lamb, roast, cooked, NS as to fat eaten	Lamb, goat, game	-0.620314	-0.336928	3
23120110	Lamb, roast, cooked, lean and fat eaten	Lamb, goat, game	-0.620314	-0.336928	3
23120120	Lamb, roast, cooked, lean only eaten	Lamb, goat, game	-0.775597	-0.394296	3
23132000	Lamb, ground or patty, cooked	Lamb, goat, game	-0.616733	-0.347216	3
23150100	Goat, boiled	Lamb, goat, game	-0.435977	-0.145484	3
23150200	Goat, fried	Lamb, goat, game	-0.403889	-0.179493	3
23150250	Goat, baked	Lamb, goat, game	-0.435977	-0.145484	3
23150270	Goat head, cooked	Lamb, goat, game	-0.574969	-0.17514	3
23150300	Goat ribs, cooked	Lamb, goat, game	-0.435977	-0.145484	3
23200100	Veal, NS as to cut, cooked, NS as to fat eaten	Beef, excludes ground	-0.715211	-0.383917	3
23200110	Veal, NS as to cut, cooked, lean and fat eaten	Beef, excludes ground	-0.715211	-0.383917	3
23200120	Veal, NS as to cut, cooked, lean only eaten	Beef, excludes ground	-0.737339	-0.385578	3
23201010	Veal chop, NS as to cooking method, NS as to fat eaten	Beef, excludes ground	-0.690386	-0.374292	3
23201020	Veal chop, NS as to cooking method, lean and fat eaten	Beef, excludes ground	-0.698551	-0.375215	3
23201030	Veal chop, NS as to cooking method, lean only eaten	Beef, excludes ground	-0.672513	-0.369419	3
23203010	Veal chop, fried, NS as to fat eaten	Beef, excludes ground	-0.170277	-0.19699	4
23203020	Veal chop, fried, lean and fat eaten	Beef, excludes ground	-0.168772	-0.193074	4
23203030	Veal chop, fried, lean only eaten	Beef, excludes ground	-0.208051	-0.207405	4
23203100	Veal chop, broiled, NS as to fat eaten	Beef, excludes ground	-0.698551	-0.375215	3
23203110	Veal chop, broiled, lean and fat eaten	Beef, excludes ground	-0.698551	-0.375215	3
23203120	Veal chop, broiled, lean only eaten	Beef, excludes ground	-0.722383	-0.377583	3
23204010	Veal cutlet or steak, NS as to cooking method, NS as to fat eaten	Beef, excludes ground	-0.739756	-0.387979	3
23204020	Veal cutlet or steak, NS as to cooking method, lean and fat eaten	Beef, excludes ground	-0.748186	-0.389481	3
23204030	Veal cutlet or steak, NS as to cooking method, lean only eaten	Beef, excludes ground	-0.668234	-0.317112	3
23204200	Veal cutlet or steak, broiled, NS as to fat eaten	Beef, excludes ground	-0.673733	-0.329238	3
23204210	Veal cutlet or steak, broiled, lean and fat eaten	Beef, excludes ground	-0.673733	-0.329238	3
23204220	Veal cutlet or steak, broiled, lean only eaten	Beef, excludes ground	-0.668234	-0.317112	3
23205010	Veal cutlet or steak, fried, NS as to fat eaten	Beef, excludes ground	-0.168772	-0.193074	4
23205020	Veal cutlet or steak, fried, lean and fat eaten	Beef, excludes ground	-0.168772	-0.193074	4
23205030	Veal cutlet or steak, fried, lean only eaten	Beef, excludes ground	-0.668234	-0.317112	3
23210010	Veal, roasted, NS as to fat eaten	Beef, excludes ground	-0.71794	-0.378914	3
23210020	Veal, roasted, lean and fat eaten	Beef, excludes ground	-0.71794	-0.378914	3
23210030	Veal, roasted, lean only eaten	Beef, excludes ground	-0.726026	-0.369389	3
23220010	Veal, ground or patty, cooked	Beef, excludes ground	-0.749022	-0.395522	3
23220020	Mock chicken legs, cooked	Beef, excludes ground	-0.295946	-0.244917	3
23220030	Veal patty, breaded, cooked	Beef, excludes ground	-0.184781	-0.203473	4
23310000	Rabbit, NS as to domestic or wild, cooked	Lamb, goat, game	-0.733995	-0.343024	3
23311100	Rabbit, domestic, NS as to cooking method	Lamb, goat, game	-0.733995	-0.343024	3
23311120	Rabbit, NS as to domestic or wild, breaded, fried	Lamb, goat, game	-0.315669	-0.248006	3
23311200	Rabbit, wild, cooked	Lamb, goat, game	-0.647935	-0.237683	3
23321000	Venison/deer, NFS	Lamb, goat, game	-0.618945	-0.256422	3
23321050	Venison/deer, cured	Cold cuts and cured meats	-0.650883	-0.303894	3
23321100	Venison/deer, roasted	Lamb, goat, game	-0.618945	-0.256422	3
23321200	Venison/deer steak, cooked, NS as to cooking method	Lamb, goat, game	-0.57575	-0.244107	3
23321250	Venison/deer steak, breaded or floured, cooked, NS as to cooking method	Lamb, goat, game	-0.0199456	-0.12319	4
23321900	Venison/deer jerky	Cold cuts and cured meats	-0.241289	-0.18504	4
23322100	Deer bologna	Cold cuts and cured meats	0.375002	-0.00675402	4
23322300	Deer chop, cooked	Lamb, goat, game	-0.560338	-0.30513	3
23322350	Venison/deer ribs, cooked	Lamb, goat, game	-0.618945	-0.256422	3
23322400	Venison/deer, stewed	Lamb, goat, game	-0.618945	-0.256422	3
23323100	Moose, cooked	Lamb, goat, game	-0.511671	-0.0975631	3
23323500	Bear, cooked	Lamb, goat, game	-0.539293	-0.25996	3
23324100	Caribou, cooked	Lamb, goat, game	-0.617994	-0.261068	3
23326100	Bison, cooked	Lamb, goat, game	-0.713974	-0.260882	3
23331100	Ground hog, cooked	Lamb, goat, game	-0.734164	-0.347684	3
23332100	Opossum, cooked	Lamb, goat, game	-0.64477	-0.314455	3
23333100	Squirrel, cooked	Lamb, goat, game	-0.587505	-0.224259	3
23334100	Beaver, cooked	Lamb, goat, game	-0.64583	-0.313675	3
23335100	Raccoon, cooked	Lamb, goat, game	-0.667215	-0.309023	3
23340100	Armadillo, cooked	Lamb, goat, game	-0.66092	-0.304373	3
23345100	Wild pig, smoked	Lamb, goat, game	-0.639695	-0.320564	3
23350100	Ostrich, cooked	Turkey, duck, other poultry	-0.72125	-0.367125	3
23410010	Lamb, baby food, strained	Baby food: meat and dinners	-0.836916	-0.409664	3
23420010	Veal, baby food, strained	Baby food: meat and dinners	-0.821617	-0.361637	3
24100000	Chicken, NS as to part and cooking method, NS as to skin eaten	Chicken, whole pieces	-0.612603	-0.291362	3
24100010	Chicken, NS as to part and cooking method, skin eaten	Chicken, whole pieces	-0.612603	-0.291362	3
24100020	Chicken, NS as to part and cooking method, skin not eaten	Chicken, whole pieces	-0.773301	-0.380909	3
24102000	Chicken, NS as to part, roasted, broiled, or baked, NS as to skin eaten	Chicken, whole pieces	-0.612603	-0.291362	3
24102010	Chicken, NS as to part, roasted, broiled, or baked, skin eaten	Chicken, whole pieces	-0.612603	-0.291362	3
24102020	Chicken, NS as to part, roasted, broiled, or baked, skin not eaten	Chicken, whole pieces	-0.773301	-0.380909	3
24103000	Chicken, NS as to part, stewed, NS as to skin eaten	Chicken, whole pieces	-0.57936	-0.281734	3
24103010	Chicken, NS as to part, stewed, skin eaten	Chicken, whole pieces	-0.57936	-0.281734	3
24103020	Chicken, NS as to part, stewed, skin not eaten	Chicken, whole pieces	-0.700322	-0.348714	3
24104000	Chicken, NS as to part, fried, no coating, NS as to skin eaten	Chicken, whole pieces	-0.445498	-0.231082	3
24104010	Chicken, NS as to part, fried, no coating, skin eaten	Chicken, whole pieces	-0.445498	-0.231082	3
24104020	Chicken, NS as to part, fried, no coating, skin not eaten	Chicken, whole pieces	-0.654449	-0.306196	3
24107000	Chicken, NS as to part, coated, baked or fried, prepared with skin, NS as to skin/coating eaten	Chicken, whole pieces	0.0535469	-0.107966	4
24107010	Chicken, NS as to part, coated, baked or fried, prepared with skin, skin/coating eaten	Chicken, whole pieces	0.0535469	-0.107966	4
24107020	Chicken, NS as to part, coated, baked or fried, prepared with skin, skin/coating not eaten	Chicken, whole pieces	-0.654449	-0.306196	3
24107040	Chicken, NS as to part, coated, baked or fried, prepared skinless, NS as to coating eaten	Chicken, whole pieces	0.029703	-0.115044	4
24107050	Chicken, NS as to part, coated, baked or fried, prepared skinless, coating eaten	Chicken, whole pieces	0.029703	-0.115044	4
24107060	Chicken, NS as to part, coated, baked or fried, prepared skinless, coating not eaten	Chicken, whole pieces	-0.654449	-0.306196	3
24120100	Chicken, breast, NS as to cooking method, NS as to skin eaten	Chicken, whole pieces	-0.482113	-0.111183	3
24120110	Chicken, breast, NS as to cooking method, skin eaten	Chicken, whole pieces	-0.732807	-0.315296	3
24120120	Chicken, breast, NS as to cooking method, skin not eaten	Chicken, whole pieces	-0.482113	-0.111183	3
24122100	Chicken, breast, roasted, broiled, or baked, NS as to skin eaten	Chicken, whole pieces	-0.482113	-0.111183	3
24122110	Chicken, breast, roasted, broiled, or baked, skin eaten	Chicken, whole pieces	-0.732807	-0.315296	3
24122120	Chicken, breast, roasted, broiled, or baked, skin not eaten	Chicken, whole pieces	-0.482113	-0.111183	3
24123100	Chicken, breast, stewed, NS as to skin eaten	Chicken, whole pieces	-0.421674	-0.0911933	3
24123110	Chicken, breast, stewed, skin eaten	Chicken, whole pieces	-0.669695	-0.278127	3
24123120	Chicken, breast, stewed, skin not eaten	Chicken, whole pieces	-0.421674	-0.0911933	3
24124100	Chicken, breast, fried, no coating, NS as to skin eaten	Chicken, whole pieces	-0.720877	-0.314919	3
24124110	Chicken, breast, fried, no coating, skin eaten	Chicken, whole pieces	-0.720877	-0.314919	3
24124120	Chicken, breast, fried, no coating, skin not eaten	Chicken, whole pieces	-0.556969	-0.190036	3
24127100	Chicken, breast, coated, baked or fried, prepared with skin, NS as to skin/coating eaten	Chicken, whole pieces	-0.0304566	-0.134239	4
24127110	Chicken, breast, coated, baked or fried, prepared with skin, skin/coating eaten	Chicken, whole pieces	-0.0304566	-0.134239	4
24127120	Chicken, breast, coated, baked or fried, prepared with skin, skin/coating not eaten	Chicken, whole pieces	-0.556969	-0.190036	3
24127140	Chicken, breast, coated, baked or fried, prepared skinless, NS as to coating eaten	Chicken, whole pieces	-0.00986764	-0.108143	4
24127150	Chicken, breast, coated, baked or fried, prepared skinless, coating eaten	Chicken, whole pieces	-0.00770748	-0.107184	4
24127160	Chicken, breast, coated, baked or fried, prepared skinless, coating not eaten	Chicken, whole pieces	-0.556969	-0.190036	3
24130200	Chicken, leg (drumstick and thigh), NS as to cooking method, NS as to skin eaten	Chicken, whole pieces	-0.64582	-0.320961	3
24130210	Chicken, leg (drumstick and thigh), NS as to cooking method, skin eaten	Chicken, whole pieces	-0.64582	-0.320961	3
24130220	Chicken, leg (drumstick and thigh), NS as to cooking method, skin not eaten	Chicken, whole pieces	-0.618662	-0.313199	3
24132200	Chicken, leg (drumstick and thigh), roasted, broiled, or baked, NS as to skin eaten	Chicken, whole pieces	-0.64582	-0.320961	3
24132210	Chicken, leg (drumstick and thigh), roasted, broiled, or baked, skin eaten	Chicken, whole pieces	-0.64582	-0.320961	3
24132220	Chicken, leg (drumstick and thigh), roasted, broiled, or baked, skin not eaten	Chicken, whole pieces	-0.618662	-0.313199	3
24133200	Chicken, leg (drumstick and thigh), stewed, NS as to skin eaten	Chicken, whole pieces	-0.580998	-0.285288	3
24133210	Chicken, leg (drumstick and thigh), stewed, skin eaten	Chicken, whole pieces	-0.580998	-0.285288	3
24133220	Chicken, leg (drumstick and thigh), stewed, skin not eaten	Chicken, whole pieces	-0.717681	-0.354171	3
24134200	Chicken, leg (drumstick and thigh), fried, no coating, NS as to skin eaten	Chicken, whole pieces	-0.378872	-0.213249	3
24134210	Chicken, leg (drumstick and thigh), fried, no coating, skin eaten	Chicken, whole pieces	-0.378872	-0.213249	3
24134220	Chicken, leg (drumstick and thigh), fried, no coating, skin not eaten	Chicken, whole pieces	-0.599182	-0.295917	3
24137200	Chicken, leg (drumstick and thigh), coated, baked or fried, prepared with skin, NS as to skin/coating eaten	Chicken, whole pieces	0.0277164	-0.111168	4
24137210	Chicken, leg (drumstick and thigh), coated, baked or fried, prepared with skin, skin/coating eaten	Chicken, whole pieces	0.0277164	-0.111168	4
24137220	Chicken, leg (drumstick and thigh), coated, baked or fried, prepared with skin, skin/coating not eaten	Chicken, whole pieces	-0.599182	-0.295917	3
24137240	Chicken, leg (drumstick and thigh), coated, baked or fried, prepared skinless, NS as to coating eaten	Chicken, whole pieces	0.0123748	-0.124384	4
24137250	Chicken, leg (drumstick and thigh), coated, baked or fried, prepared skinless, coating eaten	Chicken, whole pieces	0.0123748	-0.124384	4
24137260	Chicken, leg (drumstick and thigh), coated, baked or fried, prepared skinless, coating not eaten	Chicken, whole pieces	-0.599182	-0.295917	3
24140200	Chicken, drumstick, NS as to cooking method, NS as to skin eaten	Chicken, whole pieces	-0.579067	-0.281693	3
24140210	Chicken, drumstick, NS as to cooking method, skin eaten	Chicken, whole pieces	-0.579067	-0.281693	3
24140220	Chicken, drumstick, NS as to cooking method, skin not eaten	Chicken, whole pieces	-0.597413	-0.292987	3
24142200	Chicken, drumstick, roasted, broiled, or baked, NS as to skin eaten	Chicken, whole pieces	-0.579067	-0.281693	3
24142210	Chicken, drumstick, roasted, broiled, or baked, skin eaten	Chicken, whole pieces	-0.579067	-0.281693	3
24142220	Chicken, drumstick, roasted, broiled, or baked, skin not eaten	Chicken, whole pieces	-0.597413	-0.292987	3
24143200	Chicken, drumstick, stewed, NS as to skin eaten	Chicken, whole pieces	-0.642215	-0.322874	3
24143210	Chicken, drumstick, stewed, skin eaten	Chicken, whole pieces	-0.642215	-0.322874	3
24143220	Chicken, drumstick, stewed, skin not eaten	Chicken, whole pieces	-0.693368	-0.348491	3
24144200	Chicken, drumstick, fried, no coating, NS as to skin eaten	Chicken, whole pieces	-0.468041	-0.24656	3
24144210	Chicken, drumstick, fried, no coating, skin eaten	Chicken, whole pieces	-0.468041	-0.24656	3
24144220	Chicken, drumstick, fried, no coating, skin not eaten	Chicken, whole pieces	-0.598135	-0.296087	3
24147200	Chicken, drumstick, coated, baked or fried, prepared with skin, NS as to skin/coating eaten	Chicken, whole pieces	-0.0345704	-0.137307	4
24147210	Chicken, drumstick, coated, baked or fried, prepared with skin, skin/coating eaten	Chicken, whole pieces	-0.0345704	-0.137307	4
24147220	Chicken, drumstick, coated, baked or fried, prepared with skin, skin/coating not eaten	Chicken, whole pieces	-0.598135	-0.296087	3
24147240	Chicken, drumstick, coated, baked or fried, prepared skinless, NS as to coating eaten	Chicken, whole pieces	-0.0863211	-0.15588	4
24147250	Chicken, drumstick, coated, baked or fried, prepared skinless, coating eaten	Chicken, whole pieces	-0.0863211	-0.15588	4
24147260	Chicken, drumstick, coated, baked or fried, prepared skinless, coating not eaten	Chicken, whole pieces	-0.598135	-0.296087	3
24150200	Chicken, thigh, NS as to cooking method, NS as to skin eaten	Chicken, whole pieces	-0.476448	-0.234303	3
24150210	Chicken, thigh, NS as to cooking method, skin eaten	Chicken, whole pieces	-0.476448	-0.234303	3
24150220	Chicken, thigh, NS as to cooking method, skin not eaten	Chicken, whole pieces	-0.640144	-0.313637	3
24152200	Chicken, thigh, roasted, broiled, or baked, NS as to skin eaten	Chicken, whole pieces	-0.476448	-0.234303	3
24152210	Chicken, thigh, roasted, broiled, or baked, skin eaten	Chicken, whole pieces	-0.476448	-0.234303	3
24152220	Chicken, thigh, roasted, broiled, or baked, skin not eaten	Chicken, whole pieces	-0.640144	-0.313637	3
24153200	Chicken, thigh, stewed, NS as to skin eaten	Chicken, whole pieces	-0.467449	-0.236028	3
24153210	Chicken, thigh, stewed, skin eaten	Chicken, whole pieces	-0.467449	-0.236028	3
24153220	Chicken, thigh, stewed, skin not eaten	Chicken, whole pieces	-0.664936	-0.324098	3
24154200	Chicken, thigh, fried, no coating, NS as to skin eaten	Chicken, whole pieces	-0.44224	-0.235269	3
24154210	Chicken, thigh, fried, no coating, skin eaten	Chicken, whole pieces	-0.44224	-0.235269	3
24154220	Chicken, thigh, fried, no coating, skin not eaten	Chicken, whole pieces	-0.586884	-0.290583	3
24157200	Chicken, thigh, coated, baked or fried, prepared with skin, NS as to skin/coating eaten	Chicken, whole pieces	0.0564193	-0.103218	4
24157210	Chicken, thigh, coated, baked or fried, prepared with skin, skin/coating eaten	Chicken, whole pieces	0.0564193	-0.103218	4
24157220	Chicken, thigh, coated, baked or fried, prepared with skin, skin/coating not eaten	Chicken, whole pieces	-0.586884	-0.290583	3
24157240	Chicken, thigh, coated, baked or fried, prepared skinless, NS as to coating eaten	Chicken, whole pieces	0.0342176	-0.117345	4
24157250	Chicken, thigh, coated, baked or fried, prepared skinless, coating eaten	Chicken, whole pieces	0.0342176	-0.117345	4
24157260	Chicken, thigh, coated, baked or fried, prepared skinless, coating not eaten	Chicken, whole pieces	-0.586884	-0.290583	3
24160100	Chicken, wing, NS as to cooking method, NS as to skin eaten	Chicken, whole pieces	-0.419224	-0.21419	3
24160110	Chicken, wing, NS as to cooking method, skin eaten	Chicken, whole pieces	-0.419224	-0.21419	3
24160120	Chicken, wing, NS as to cooking method, skin not eaten	Chicken, whole pieces	-0.740298	-0.334319	3
24162100	Chicken, wing, roasted, broiled, or baked, NS as to skin eaten	Chicken, whole pieces	-0.419224	-0.21419	3
24162110	Chicken, wing, roasted, broiled, or baked, skin eaten	Chicken, whole pieces	-0.419224	-0.21419	3
24162120	Chicken, wing, roasted, broiled, or baked, skin not eaten	Chicken, whole pieces	-0.740298	-0.334319	3
24163100	Chicken, wing, stewed, NS as to skin eaten	Chicken, whole pieces	-0.399304	-0.172353	3
24163110	Chicken, wing, stewed, skin eaten	Chicken, whole pieces	-0.399304	-0.172353	3
24163120	Chicken, wing, stewed, skin not eaten	Chicken, whole pieces	-0.702963	-0.322185	3
24164100	Chicken, wing, fried, no coating, NS as to skin eaten	Chicken, whole pieces	-0.361459	-0.202414	3
24164110	Chicken, wing, fried, no coating, skin eaten	Chicken, whole pieces	-0.361459	-0.202414	3
24164120	Chicken, wing, fried, no coating, skin not eaten	Chicken, whole pieces	-0.630023	-0.277425	3
24167100	Chicken, wing, coated, baked or fried, prepared with skin, NS as to skin/coating eaten	Chicken, whole pieces	0.0716036	-0.0922588	4
24167110	Chicken, wing, coated, baked or fried, prepared with skin, skin/coating eaten	Chicken, whole pieces	0.0716036	-0.0922588	4
24167120	Chicken, wing, coated, baked or fried, prepared with skin, skin/coating not eaten	Chicken, whole pieces	-0.630023	-0.277425	3
24170200	Chicken, back	Chicken, whole pieces	-0.428609	-0.223946	3
24180200	Chicken, neck or ribs	Chicken, whole pieces	-0.354789	-0.180972	3
24198340	Chicken, tail	Chicken, whole pieces	-0.0384858	-0.132207	4
24198440	Chicken skin	Chicken, whole pieces	-0.290594	-0.158331	3
24198500	Chicken feet	Chicken, whole pieces	-0.621634	0.817638	1
24198570	Chicken, canned, meat only	Chicken, whole pieces	-0.868626	-0.44055	3
24198670	Chicken, chicken roll, roasted	Chicken, whole pieces	-0.780593	-0.363331	3
24198700	Chicken patty, fillet, or tenders, breaded, cooked	Chicken patties, nuggets and tenders	0.195226	-0.0525524	4
24198710	Chicken patty with cheese, breaded, cooked	Chicken patties, nuggets and tenders	0.0793021	-0.0970574	4
24198720	Chicken, ground	Chicken, whole pieces	-0.612603	-0.291362	3
24198740	Chicken nuggets	Chicken patties, nuggets and tenders	0.277157	-0.0392988	4
24198770	Chicken nuggets, lowfat	Chicken patties, nuggets and tenders	-0.125119	-0.137891	4
24198840	Fried chicken chunks, Puerto Rican style (Chicharrones de pollo)	Chicken, whole pieces	0.136577	-0.060702	4
24201000	Turkey, NFS	Turkey, duck, other poultry	-0.770901	-0.377944	3
24201010	Turkey, light meat, cooked, NS as to skin eaten	Turkey, duck, other poultry	-0.760916	-0.346748	3
24201020	Turkey, light meat, cooked, skin not eaten	Turkey, duck, other poultry	-0.586399	-0.20921	3
24201030	Turkey, light meat, cooked, skin eaten	Turkey, duck, other poultry	-0.760916	-0.346748	3
24201050	Turkey, light meat, breaded, baked or fried, NS as to skin eaten	Turkey, duck, other poultry	-0.280581	-0.198297	3
24201060	Turkey, light meat, breaded, baked or fried, skin not eaten	Turkey, duck, other poultry	-0.459337	-0.0895456	3
24201070	Turkey, light meat, breaded, baked or fried, skin eaten	Turkey, duck, other poultry	-0.280581	-0.198297	3
24201110	Turkey, light meat, roasted, NS as to skin eaten	Turkey, duck, other poultry	-0.760916	-0.346748	3
24201120	Turkey, light meat, roasted, skin not eaten	Turkey, duck, other poultry	-0.586399	-0.20921	3
24201130	Turkey, light meat, roasted, skin eaten	Turkey, duck, other poultry	-0.760916	-0.346748	3
24201210	Turkey, dark meat, roasted, NS as to skin eaten	Turkey, duck, other poultry	-0.83027	-0.411691	3
24201220	Turkey, dark meat, roasted, skin not eaten	Turkey, duck, other poultry	-0.842009	-0.410983	3
24201230	Turkey, dark meat, roasted, skin eaten	Turkey, duck, other poultry	-0.83027	-0.411691	3
24201310	Turkey, light and dark meat, roasted, NS as to skin eaten	Turkey, duck, other poultry	-0.874063	-0.425125	3
24201320	Turkey, light and dark meat, roasted, skin not eaten	Turkey, duck, other poultry	-0.840584	-0.403126	3
24201330	Turkey, light and dark meat, roasted, skin eaten	Turkey, duck, other poultry	-0.874063	-0.425125	3
24201350	Turkey, light or dark meat, battered, fried, NS as to skin eaten	Turkey, duck, other poultry	0.2499	-0.0454027	4
24201360	Turkey, light or dark meat, battered, fried, skin not eaten	Turkey, duck, other poultry	-0.733561	-0.344328	3
24201370	Turkey, light or dark meat, battered, fried, skin eaten	Turkey, duck, other poultry	0.2499	-0.0454027	4
24201400	Turkey, light or dark meat, stewed, NS as to skin eaten	Turkey, duck, other poultry	-0.706759	-0.364838	3
24201410	Turkey, light or dark meat, stewed, skin not eaten	Turkey, duck, other poultry	-0.637628	-0.314386	3
24201420	Turkey light or dark meat, stewed, skin eaten	Turkey, duck, other poultry	-0.71893	-0.372464	3
24201500	Turkey, light or dark meat, smoked, cooked, NS as to skin eaten	Turkey, duck, other poultry	-0.895148	-0.464071	3
24201510	Turkey, light or dark meat, smoked, cooked, skin eaten	Turkey, duck, other poultry	-0.895148	-0.464071	3
24201520	Turkey, light or dark meat, smoked, cooked, skin not eaten	Turkey, duck, other poultry	-0.866058	-0.449859	3
24202000	Turkey, drumstick, cooked, NS as to skin eaten	Turkey, duck, other poultry	-0.86661	-0.44742	3
24202010	Turkey, drumstick, cooked, skin not eaten	Turkey, duck, other poultry	-0.84591	-0.433771	3
24202020	Turkey, drumstick, cooked, skin eaten	Turkey, duck, other poultry	-0.86661	-0.44742	3
24202050	Turkey, drumstick, roasted, NS as to skin eaten	Turkey, duck, other poultry	-0.86661	-0.44742	3
24202060	Turkey, drumstick, roasted, skin not eaten	Turkey, duck, other poultry	-0.84591	-0.433771	3
24202070	Turkey, drumstick, roasted, skin eaten	Turkey, duck, other poultry	-0.86661	-0.44742	3
24202120	Turkey, drumstick, smoked, cooked, skin eaten	Turkey, duck, other poultry	-0.877043	-0.456293	3
24202450	Turkey, thigh, cooked, NS as to skin eaten	Turkey, duck, other poultry	-0.86661	-0.44742	3
24202460	Turkey, thigh, cooked, skin eaten	Turkey, duck, other poultry	-0.86661	-0.44742	3
24202500	Turkey, thigh, cooked, skin not eaten	Turkey, duck, other poultry	-0.84591	-0.433771	3
24202600	Turkey, neck, cooked	Turkey, duck, other poultry	-0.67912	-0.337704	3
24203000	Turkey, wing, cooked, NS as to skin eaten	Turkey, duck, other poultry	-0.767927	-0.390625	3
24203010	Turkey, wing, cooked, skin not eaten	Turkey, duck, other poultry	-0.645486	-0.323625	3
24203020	Turkey, wing, cooked, skin eaten	Turkey, duck, other poultry	-0.767927	-0.390625	3
24203120	Turkey, wing, smoked, cooked, skin eaten	Turkey, duck, other poultry	-0.826618	-0.428929	3
24204000	Turkey, rolled roast, light or dark meat, cooked	Turkey, duck, other poultry	-0.0716044	-0.136819	4
24205000	Turkey, tail, cooked	Turkey, duck, other poultry	-0.447517	-0.275058	3
24205100	Turkey, back, cooked	Turkey, duck, other poultry	-0.643726	-0.350911	3
24206000	Turkey, canned	Turkey, duck, other poultry	-0.594695	-0.330985	3
24207000	Turkey, ground	Turkey, duck, other poultry	-0.666168	-0.332376	3
24208000	Turkey, nuggets	Turkey, duck, other poultry	0.0415472	-0.113513	4
24208500	Turkey bacon, cooked	Bacon	-0.77868	-0.417584	3
24300100	Duck, cooked, NS as to skin eaten	Turkey, duck, other poultry	-0.175543	-0.146454	4
24300110	Duck, cooked, skin eaten	Turkey, duck, other poultry	-0.175543	-0.146454	4
24300120	Duck, cooked, skin not eaten	Turkey, duck, other poultry	-0.679262	-0.348268	3
24301000	Duck, roasted, NS as to skin eaten	Turkey, duck, other poultry	-0.175543	-0.146454	4
24301010	Duck, roasted, skin eaten	Turkey, duck, other poultry	-0.175543	-0.146454	4
24301020	Duck, roasted, skin not eaten	Turkey, duck, other poultry	-0.679262	-0.348268	3
24301210	Duck, battered, fried	Turkey, duck, other poultry	-0.0589813	-0.147971	4
24302010	Duck, pressed, Chinese	Turkey, duck, other poultry	0.392726	-0.00997778	4
24311010	Goose, wild, roasted	Turkey, duck, other poultry	-0.549257	-0.303061	3
24400000	Cornish game hen, cooked, NS as to skin eaten	Turkey, duck, other poultry	-0.358783	-0.16011	3
24400010	Cornish game hen, cooked, skin eaten	Turkey, duck, other poultry	-0.358783	-0.16011	3
24400020	Cornish game hen, cooked, skin not eaten	Turkey, duck, other poultry	-0.56544	-0.181724	3
24401000	Cornish game hen, roasted, NS as to skin eaten	Turkey, duck, other poultry	-0.358783	-0.16011	3
24401010	Cornish game hen, roasted, skin eaten	Turkey, duck, other poultry	-0.358783	-0.16011	3
24401020	Cornish game hen, roasted, skin not eaten	Turkey, duck, other poultry	-0.56544	-0.181724	3
24402100	Dove, cooked, NS as to cooking method	Turkey, duck, other poultry	-0.529809	-0.24031	3
24402110	Dove, fried	Turkey, duck, other poultry	-0.44055	-0.214201	3
24403100	Quail, cooked	Turkey, duck, other poultry	-0.506626	-0.244748	3
24404100	Pheasant, cooked	Turkey, duck, other poultry	-0.577223	-0.277432	3
24701000	Chicken, baby food, NS as to strained or junior	Baby food: meat and dinners	-0.836939	-0.405908	3
24701010	Chicken, baby food, strained	Baby food: meat and dinners	-0.857061	-0.422921	3
24701020	Chicken, baby food, junior	Baby food: meat and dinners	-0.814378	-0.385857	3
24703000	Turkey, baby food, NS as to strained or junior	Baby food: meat and dinners	-0.915107	-0.473619	3
24703010	Turkey, baby food, strained	Baby food: meat and dinners	-0.913152	-0.472785	3
24703020	Turkey, baby food, junior	Baby food: meat and dinners	-0.909648	-0.467366	3
24705010	Chicken stick, baby food	Baby food: meat and dinners	0.177696	-0.0713375	4
24706010	Turkey stick, baby food	Baby food: meat and dinners	0.121464	-0.0582775	4
25110120	Beef liver, braised	Liver and organ meats	-0.405111	-0.100299	3
25110140	Beef liver, fried	Liver and organ meats	-0.421096	-0.11186	3
25110420	Chicken liver, braised	Liver and organ meats	-0.423833	-0.10904	3
25110450	Chicken liver, fried	Liver and organ meats	-0.104696	-0.0778746	4
25112200	Liver paste or pate, chicken	Liver and organ meats	-0.795699	-0.404631	3
25120000	Heart, cooked	Liver and organ meats	-0.512121	-0.270416	3
25130000	Kidney, cooked	Liver and organ meats	-0.53483	-0.207005	3
25140110	Sweetbreads, cooked	Liver and organ meats	-0.460712	-0.149682	3
25150000	Brains, cooked	Liver and organ meats	-0.509027	-0.125667	3
25160000	Tongue, cooked	Liver and organ meats	-0.351838	-0.207329	3
25160110	Tongue, smoked, cured, or pickled, cooked	Cold cuts and cured meats	-0.357392	-0.217903	3
25160130	Tongue pot roast, Puerto Rican style (Lengua al caldero)	Liver and organ meats	-0.220979	-0.177874	4
25170110	Tripe, cooked	Liver and organ meats	-0.566545	-0.194342	3
25170210	Chitterlings, cooked	Liver and organ meats	-0.391517	-0.154244	3
25170310	Hog maws (stomach), cooked	Liver and organ meats	-0.590661	-0.302474	3
25170420	Gizzard, cooked	Liver and organ meats	-0.590864	-0.239886	3
25210110	Frankfurter, wiener, or hot dog, NFS	Frankfurters	0.35517	-0.012514	4
25210120	Frankfurter or hot dog, breaded, baked	Frankfurters	0.194681	-0.073662	4
25210150	Frankfurter or hot dog, cheese-filled	Frankfurters	0.283488	-0.0466356	4
25210160	Frankfurter or hot dog, bacon and cheese-filled	Frankfurters	0.274654	-0.0495324	4
25210170	Frankfurter or hot dog, chili-filled	Frankfurters	0.332046	-0.0274138	4
25210210	Frankfurter or hot dog, beef	Frankfurters	0.35517	-0.012514	4
25210220	Frankfurter or hot dog, beef and pork	Frankfurters	0.360973	-0.0197025	4
25210230	Frankfurter or hot dog, beef and pork, lowfat	Frankfurters	-0.101016	-0.167951	4
25210250	Frankfurter or hot dog, meat and poultry, fat free	Frankfurters	0.0656862	0.00158678	4
25210280	Frankfurter or hot dog, meat and poultry	Frankfurters	0.328737	-0.0279581	4
25210310	Frankfurter or hot dog, chicken	Frankfurters	0.18084	-0.0718594	4
25210410	Frankfurter or hot dog, turkey	Frankfurters	0.16452	-0.0756903	4
25210510	Frankfurter or hot dog, low salt	Frankfurters	0.285263	-0.0220214	4
25210610	Frankfurter or hot dog, beef, lowfat	Frankfurters	0.204862	-0.0554239	4
25210700	Frankfurter or hot dog, meat & poultry, lowfat	Frankfurters	0.128994	-0.0767307	4
25220010	Cold cut, NFS	Cold cuts and cured meats	0.271235	-0.0446971	4
25220100	Beef sausage, NFS	Sausages	0.380664	-0.00850393	4
25220110	Beef sausage, brown and serve, links, cooked	Sausages	0.28122	-0.0192753	4
25220120	Beef sausage, smoked, stick	Sausages	0.0612505	-0.114288	4
25220130	Beef sausage, smoked	Sausages	0.381349	-0.00845954	4
25220140	Beef sausage, fresh, bulk, patty or link, cooked	Sausages	0.212682	-0.033645	4
25220150	Beef sausage with cheese, smoked	Sausages	0.284231	-0.024108	4
25220210	Blood sausage	Sausages	0.188073	-0.0430582	4
25220310	Bockwurst	Sausages	0.220969	-0.0539507	4
25220350	Bratwurst, pork, cooked	Sausages	0.32333	-0.0280828	4
25220360	Bratwurst, with cheese	Sausages	0.240297	-0.0405731	4
25220370	Bratwurst, beef, cooked_x000D_	Sausages	0.32333	-0.0280828	4
25220390	Bologna, beef, lowfat	Cold cuts and cured meats	0.197474	-0.0680019	4
25220400	Bologna, pork and beef	Cold cuts and cured meats	0.397116	-0.00668321	4
25220410	Bologna, NFS	Cold cuts and cured meats	0.397116	-0.00668321	4
25220420	Bologna, Lebanon	Cold cuts and cured meats	-0.0686264	-0.110755	4
25220430	Bologna, beef	Cold cuts and cured meats	0.375002	-0.00675402	4
25220440	Bologna, turkey	Cold cuts and cured meats	0.288584	-0.0315632	4
25220450	Bologna ring, smoked	Cold cuts and cured meats	0.397116	-0.00668321	4
25220460	Bologna, pork	Cold cuts and cured meats	0.220045	-0.0664041	4
25220470	Bologna, beef, lower sodium	Cold cuts and cured meats	0.340395	-0.0211589	4
25220480	Bologna, chicken, beef, and pork	Cold cuts and cured meats	0.35472	-0.0168699	4
25220490	Bologna, with cheese	Cold cuts and cured meats	0.281085	-0.0256111	4
25220500	Bologna, beef and pork, lowfat	Cold cuts and cured meats	0.274737	-0.0480311	4
25220510	Capicola	Cold cuts and cured meats	0.373265	-0.0089667	4
25220610	Cervelat, soft	Sausages	0.341131	-0.0226282	4
25220650	Chicken and beef sausage, smoked	Sausages	0.105192	-0.0810975	4
25220710	Chorizos	Sausages	0.165996	-0.0777653	4
25220910	Head cheese	Cold cuts and cured meats	0.133062	-0.0631994	4
25221110	Knockwurst	Sausages	0.361663	-0.0183665	4
25221210	Mortadella	Cold cuts and cured meats	0.337786	-0.0289853	4
25221250	Pepperoni	Cold cuts and cured meats	0.0946849	-0.0901422	4
25221310	Polish sausage	Sausages	0.3835	-0.0124743	4
25221350	Italian sausage	Sausages	0.229351	-0.0645623	4
25221400	Sausage (not cold cut), NFS	Sausages	0.350685	-0.0181877	4
25221410	Pork sausage, fresh, bulk, patty or link, cooked	Sausages	0.350685	-0.0181877	4
25221420	Pork sausage, brown and serve, cooked	Sausages	0.263526	-0.0288482	4
25221430	Pork sausage, country style, fresh, cooked	Sausages	0.350685	-0.0181877	4
25221450	Pork sausage rice links, brown and serve, cooked	Sausages	0.273379	-0.0497172	4
25221460	Pork and beef sausage	Sausages	0.320035	-0.032365	4
25221470	Pork and beef sausage, brown and serve, cooked	Sausages	0.320035	-0.032365	4
25221480	Mettwurst	Sausages	0.3835	-0.0124743	4
25221500	Salami, NFS	Cold cuts and cured meats	0.267682	-0.051484	4
25221510	Salami, soft, cooked	Cold cuts and cured meats	0.267682	-0.051484	4
25221520	Salami, dry or hard	Cold cuts and cured meats	0.172971	-0.0847458	4
25221530	Salami, beef	Cold cuts and cured meats	0.254685	-0.0490121	4
25221610	Scrapple, cooked	Sausages	0.284474	-0.0353738	4
25221650	Smoked link sausage, pork	Sausages	0.337099	-0.0257818	4
25221660	Smoked link sausage, pork and beef	Sausages	0.304416	-0.0251425	4
25221680	Smoked sausage, pork	Sausages	0.337099	-0.0257818	4
25221710	Souse	Cold cuts and cured meats	0.0938339	-0.068777	4
25221810	Thuringer	Sausages	0.341131	-0.0226282	4
25221840	Turkey breakfast sausage, bulk, patty or link, cooked	Sausages	0.146489	-0.0789282	4
25221850	Turkey sausage, smoked	Sausages	0.246845	-0.042209	4
25221860	Turkey sausage, reduced fat, brown and serve, cooked	Sausages	0.1034	-0.0890192	4
25221870	Turkey and pork sausage, fresh, bulk, patty or link, cooked	Sausages	0.0490983	-0.121126	4
25221880	Turkey, pork, and beef sausage, reduced fat, smoked	Sausages	-0.0012943	-0.136198	4
25221890	Turkey, pork, and beef sausage, lowfat, smoked	Sausages	0.208163	-0.0382993	4
25221910	Vienna sausage, canned	Sausages	0.258444	-0.037274	4
25221950	Pickled sausage	Sausages	0.157841	-0.0886047	4
25230110	Luncheon meat, NFS	Cold cuts and cured meats	0.317983	-0.0339924	4
25230210	Ham, sliced, prepackaged or deli, luncheon meat	Cold cuts and cured meats	0.373265	-0.0089667	4
25230220	Ham, sliced, low salt, prepackaged or deli, luncheon meat	Cold cuts and cured meats	-0.397566	-0.290992	3
25230230	Ham, sliced, extra lean, prepackaged or deli, luncheon meat	Cold cuts and cured meats	0.373265	-0.0089667	4
25230310	Chicken or turkey loaf, prepackaged or deli, luncheon meat	Cold cuts and cured meats	0.105434	-0.0375201	4
25230410	Ham loaf, luncheon meat	Cold cuts and cured meats	0.384632	-0.0130845	4
25230430	Ham and cheese loaf	Cold cuts and cured meats	0.193065	-0.0759096	4
25230450	Honey loaf	Cold cuts and cured meats	0.195058	-0.0615311	4
25230510	Ham, luncheon meat, chopped, minced, pressed, spiced, not canned	Cold cuts and cured meats	0.162595	-0.0875568	4
25230520	Ham, luncheon meat, chopped, minced, pressed, spiced, lowfat, not canned	Cold cuts and cured meats	0.373265	-0.0089667	4
25230530	Ham and pork, luncheon meat, chopped, minced, pressed, spiced, canned	Cold cuts and cured meats	0.272774	-0.0435705	4
25230540	Ham, pork and chicken, luncheon meat, chopped, minced, pressed, spiced, canned	Cold cuts and cured meats	0.119563	-0.0997216	4
25230550	Ham, pork, and chicken, luncheon meat, chopped, minced, pressed, spiced, canned, reduced sodium	Cold cuts and cured meats	0.325262	-0.0255574	4
25230560	Liverwurst	Cold cuts and cured meats	0.150133	-0.0494968	4
25230610	Luncheon loaf (olive, pickle, or pimiento)	Cold cuts and cured meats	0.335142	-0.0141014	4
25230710	Sandwich loaf, luncheon meat	Cold cuts and cured meats	0.282246	-0.040258	4
25230790	Turkey ham, sliced, extra lean, prepackaged or deli, luncheon meat	Cold cuts and cured meats	0.0324406	-0.107467	4
25230800	Turkey ham	Cold cuts and cured meats	0.0949061	-0.0888942	4
25230810	Veal loaf	Cold cuts and cured meats	0.288941	-0.0352235	4
25230820	Turkey pastrami	Cold cuts and cured meats	0.158378	-0.0653577	4
25230840	Turkey salami	Cold cuts and cured meats	-0.0957142	-0.175247	4
25230900	Turkey or chicken breast, prepackaged or deli, luncheon meat	Cold cuts and cured meats	0.242541	-0.0176803	4
25230905	Turkey or chicken breast, low salt, prepackaged or deli, luncheon meat	Cold cuts and cured meats	0.18964	-0.0304881	4
25231110	Beef, sliced, prepackaged or deli, luncheon meat	Cold cuts and cured meats	-0.0630126	-0.119953	4
25231150	Corned beef, pressed	Cold cuts and cured meats	-0.282719	-0.250177	3
25240000	Meat spread or potted meat, NFS	Cold cuts and cured meats	0.384632	-0.0130845	4
25240110	Chicken salad spread	Cold cuts and cured meats	0.155152	-0.0616557	4
25240210	Ham, deviled or potted	Cold cuts and cured meats	0.384632	-0.0130845	4
25240220	Ham salad spread	Cold cuts and cured meats	0.256713	-0.0460884	4
25240310	Roast beef spread	Cold cuts and cured meats	0.326955	-0.0249218	4
25240320	Corned beef spread	Cold cuts and cured meats	-0.282719	-0.250177	3
26100100	Fish, NS as to type, raw	Fish	-0.659117	0.774915	1
26100110	Fish, NS as to type, cooked, NS as to cooking method	Fish	-0.761582	0.0263615	3
26100120	Fish, NS as to type, baked or broiled	Fish	-0.645607	0.0178141	3
26100130	Fish, NS as to type, breaded or battered, baked	Fish	-0.2333	-0.132604	4
26100140	Fish, NS as to type, floured or breaded, fried	Fish	-0.272858	-0.137371	4
26100150	Fish, NS as to type, battered, fried	Fish	-0.172503	-0.0282375	4
26100160	Fish, NS as to type, steamed	Fish	-0.736411	0.162898	3
26100170	Fish, NS as to type, dried	Fish	-0.913279	-0.471243	3
26100180	Fish, NS as to type, canned	Fish	-0.869501	-0.347131	3
26100190	Fish, NS as to type, smoked	Fish	-0.903897	-0.451781	3
26100210	Fish stick, patty, or fillet, NS as to type, cooked, NS as to cooking method	Fish	0.408989	-0.00277374	4
26100220	Fish stick, patty, or fillet, NS as to type, baked or broiled	Fish	0.408989	-0.00277374	4
26100230	Fish stick, patty, or fillet, NS as to type, breaded or battered, baked	Fish	0.408989	-0.00277374	4
26100240	Fish stick, patty, or fillet, NS as to type, floured or breaded, fried	Fish	0.404807	-0.00390821	4
26100250	Fish stick, patty, or fillet, NS as to type, battered, fried	Fish	0.40225	-0.00374782	4
26101110	Anchovy, cooked, NS as to cooking method	Fish	-0.914633	-0.473452	3
26101180	Anchovy, canned	Fish	-0.914633	-0.473452	3
26103110	Barracuda, cooked, NS as to cooking method	Fish	-0.58894	-0.141245	3
26103120	Barracuda, baked or broiled	Fish	-0.58894	-0.141245	3
26103140	Barracuda, floured or breaded, fried	Fish	-0.260004	-0.159522	4
26103160	Barracuda, steamed or poached	Fish	-0.763419	-0.145813	3
26105110	Carp, cooked, NS as to cooking method	Fish	-0.223441	-0.136753	4
26105120	Carp, baked or broiled	Fish	-0.60084	-0.173877	3
26105140	Carp, floured or breaded, fried	Fish	-0.223441	-0.136753	4
26105160	Carp, steamed or poached	Fish	-0.719065	-0.188111	3
26105190	Carp, smoked	Fish	-0.742473	-0.282594	3
26107110	Catfish, cooked, NS as to cooking method	Fish	-0.148362	-0.124392	4
26107120	Catfish, baked or broiled	Fish	-0.495054	-0.0629418	3
26107130	Catfish, breaded or battered, baked	Fish	-0.0750477	-0.104327	4
26107140	Catfish, floured or breaded, fried	Fish	-0.148362	-0.124392	4
26107150	Catfish, battered, fried	Fish	-0.0497463	-0.0383004	4
26107160	Catfish, steamed or poached	Fish	-0.633688	-0.0756563	3
26109110	Cod, cooked, NS as to cooking method	Fish	-0.0654004	-0.0979628	4
26109120	Cod, baked or broiled	Fish	-0.43515	0.0572278	3
26109130	Cod, breaded or battered, baked	Fish	-0.077239	-0.0948768	4
26109140	Cod, floured or breaded, fried	Fish	-0.0654004	-0.0979628	4
26109150	Cod, battered, fried	Fish	-0.0587588	-0.056152	4
26109160	Cod, steamed or poached	Fish	-0.679231	0.147498	3
26109170	Cod, dried, salted	Fish	-0.913279	-0.471243	3
26109180	Cod, dried, salted, salt removed in water	Fish	-0.890083	-0.409944	3
26109190	Cod, smoked	Fish	-0.825779	-0.192183	3
26111110	Croaker, cooked, NS as to cooking method	Fish	-0.264784	-0.136883	4
26111120	Croaker, baked or broiled	Fish	-0.618929	-0.053849	3
26111130	Croaker, breaded or battered, baked	Fish	-0.256511	-0.149629	4
26111140	Croaker, floured or breaded, fried	Fish	-0.264784	-0.136883	4
26111160	Croaker, steamed or poached	Fish	-0.764074	-0.0135157	3
26113110	Eel, cooked, NS as to cooking method	Fish	-0.189305	-0.0712675	4
26113160	Eel, steamed or poached	Fish	-0.58164	-0.0979747	3
26113190	Eel, smoked	Fish	-0.558095	-0.152655	3
26115000	Flounder, raw	Fish	-0.623636	0.818527	1
26115110	Flounder, cooked, NS as to cooking method	Fish	-0.458113	0.0908763	3
26115120	Flounder, baked or broiled	Fish	-0.458113	0.0908763	3
26115130	Flounder, breaded or battered, baked	Fish	-0.0557657	-0.0731138	4
26115140	Flounder, floured or breaded, fried	Fish	-0.0703327	-0.059545	4
26115150	Flounder, battered, fried	Fish	-0.0576936	-0.028802	4
26115160	Flounder, steamed or poached	Fish	-0.676768	0.445518	1
26115190	Flounder, smoked	Fish	-0.806697	-0.171795	3
26117110	Haddock, cooked, NS as to cooking method	Fish	-0.37193	0.0141975	3
26117120	Haddock, baked or broiled	Fish	-0.37193	0.0141975	3
26117130	Haddock, breaded or battered, baked	Fish	-0.159229	-0.114382	4
26117140	Haddock, floured or breaded, fried	Fish	-0.115568	-0.0923037	4
26117150	Haddock, battered, fried	Fish	-0.089658	-0.0401944	4
26117160	Haddock, steamed or poached	Fish	-0.710674	0.146945	3
26117190	Haddock, smoked	Fish	-0.829881	-0.202497	3
26119100	Herring, raw	Fish	-0.66796	0.782496	1
26119110	Herring, cooked, NS as to cooking method	Fish	-0.843022	-0.433732	3
26119120	Herring, baked or broiled	Fish	-0.695488	-0.297019	3
26119140	Herring, floured or breaded, fried	Fish	-0.28706	-0.179877	3
26119160	Herring, pickled, in cream sauce	Fish	-0.376748	-0.167271	3
26119170	Herring, dried, salted	Fish	-0.750778	-0.374412	3
26119180	Herring, pickled	Fish	-0.843022	-0.433732	3
26119190	Herring, smoked, kippered	Fish	-0.911282	-0.467457	3
26121100	Mackerel, raw	Fish	-0.654278	0.721221	1
26121110	Mackerel, cooked, NS as to cooking method	Fish	-0.588577	-0.121527	3
26121120	Mackerel, baked or broiled	Fish	-0.588577	-0.121527	3
26121140	Mackerel, floured or breaded, fried	Fish	-0.286508	-0.153368	3
26121160	Mackerel, pickled	Fish	-0.69265	-0.119863	3
26121180	Mackerel, canned	Fish	-0.898582	-0.43846	3
26121190	Mackerel, smoked	Fish	-0.764565	-0.145299	3
26123100	Mullet, raw	Fish	-0.633448	0.608422	1
26123110	Mullet, cooked, NS as to cooking method	Fish	-0.25803	-0.146947	4
26123120	Mullet, baked or broiled	Fish	-0.579042	-0.108154	3
26123140	Mullet, floured or breaded, fried	Fish	-0.258235	-0.141449	4
26123160	Mullet, steamed or poached	Fish	-0.732834	-0.0887333	3
26125100	Ocean perch, raw	Fish	-0.65564	0.887646	1
26125110	Ocean perch, cooked, NS as to cooking method	Fish	-0.527554	0.0179899	3
26125120	Ocean perch, baked or broiled	Fish	-0.527554	0.0179899	3
26125130	Ocean perch, breaded or battered, baked	Fish	-0.130868	-0.101308	4
26125140	Ocean perch, floured or breaded, fried	Fish	-0.10182	-0.085183	4
26125150	Ocean perch, battered, fried	Fish	-0.0943637	-0.0526026	4
26125160	Ocean perch, steamed or poached	Fish	-0.74302	0.215929	1
26127110	Perch, cooked, NS as to cooking method	Fish	-0.198508	-0.172242	4
26127120	Perch, baked or broiled	Fish	-0.565787	-0.208999	3
26127130	Perch, breaded or battered, baked	Fish	-0.185692	-0.176122	4
26127140	Perch, floured or breaded, fried	Fish	-0.198508	-0.172242	4
26127150	Perch, battered, fried	Fish	-0.213827	-0.0523537	4
26127160	Perch, steamed or poached	Fish	-0.783774	-0.189893	3
26129110	Pike, cooked, NS as to cooking method	Fish	-0.130699	-0.119169	4
26129120	Pike, baked or broiled	Fish	-0.46895	-0.0715501	3
26129140	Pike, floured or breaded, fried	Fish	-0.130699	-0.119169	4
26129150	Pike, battered, fried	Fish	-0.128246	0.0301027	4
26129160	Pike, steamed or poached	Fish	-0.747049	-0.0568399	3
26131100	Pompano, raw	Fish	-0.638655	0.751982	1
26131110	Pompano, cooked, NS as to cooking method	Fish	-0.534204	-0.0666758	3
26131120	Pompano, baked or broiled	Fish	-0.534204	-0.0666758	3
26131140	Pompano, floured or breaded, fried	Fish	-0.160667	-0.0908828	4
26131150	Pompano, battered, fried	Fish	-0.151124	0.0670229	4
26131160	Pompano, steamed or poached	Fish	-0.672471	0.00937236	3
26131190	Pompano, smoked	Fish	-0.66183	0.0752205	3
26133100	Porgy, raw	Fish	-0.484889	0.325987	1
26133110	Porgy, cooked, NS as to cooking method	Fish	-0.126058	-0.139344	4
26133120	Porgy, baked or broiled	Fish	-0.452576	-0.120733	3
26133130	Porgy, breaded or battered, baked	Fish	-0.116943	-0.14179	4
26133140	Porgy, floured or breaded, fried	Fish	-0.126058	-0.139344	4
26133150	Porgy, battered, fried	Fish	0.0704965	-0.000978308	4
26133160	Porgy, steamed or poached	Fish	-0.539655	-0.0724032	3
26135110	Ray, cooked, NS as to cooking method	Fish	-0.660467	-0.144482	3
26135120	Ray, baked or broiled	Fish	-0.660467	-0.144482	3
26135140	Ray, floured or breaded, fried	Fish	-0.293145	-0.152606	3
26135160	Ray, steamed or poached	Fish	-0.815123	-0.151489	3
26137100	Salmon, raw	Fish	-0.663596	0.825644	1
26137110	Salmon, cooked, NS as to cooking method	Fish	-0.782678	0.0115545	3
26137120	Salmon, baked or broiled	Fish	-0.627813	-0.0529079	3
26137140	Salmon, floured or breaded, fried	Fish	-0.319534	-0.149645	3
26137150	Salmon, battered, fried	Fish	-0.290507	0.0283206	4
26137160	Salmon, steamed or poached	Fish	-0.78504	-0.00445104	3
26137170	Salmon, dried	Fish	-0.8803	-0.412169	3
26137180	Salmon, canned	Fish	-0.860543	-0.352531	3
26137190	Salmon, smoked	Fish	-0.887587	-0.444098	3
26139110	Sardines, cooked	Fish	-0.883702	-0.456336	3
26139170	Sardines, dried	Fish	-0.813703	-0.0396145	3
26139180	Sardines, canned in oil	Fish	-0.883702	-0.456336	3
26139190	Sardines, skinless, boneless, packed in water	Fish	-0.911282	-0.467457	3
26141110	Sea bass, cooked, NS as to cooking method	Fish	-0.533883	-0.018938	3
26141120	Sea bass, baked or broiled	Fish	-0.533883	-0.018938	3
26141130	Sea bass, breaded or battered, baked	Fish	-0.21467	-0.132701	4
26141140	Sea bass, floured or breaded, fried	Fish	-0.222165	-0.11269	4
26141160	Sea bass, steamed or poached	Fish	-0.680855	0.0467342	3
26141180	Sea bass, pickled (Mero en escabeche)	Fish	-0.111056	-0.0649469	4
26143110	Shark, cooked, NS as to cooking method	Fish	-0.64657	-0.135017	3
26143120	Shark, baked or broiled	Fish	-0.64657	-0.135017	3
26143160	Shark, steamed or poached	Fish	-0.815123	-0.151489	3
26147110	Sturgeon, cooked, NS as to cooking method	Fish	-0.690798	0.0644232	3
26147120	Sturgeon, baked or broiled	Fish	-0.712851	0.00434608	3
26147130	Sturgeon, steamed	Fish	-0.733379	0.0884332	3
26147140	Sturgeon, floured or breaded, fried	Fish	-0.127143	-0.061816	4
26147190	Sturgeon, smoked	Fish	-0.761872	-0.1338	3
26149110	Swordfish, cooked, NS as to cooking method	Fish	-0.620713	-0.115418	3
26149120	Swordfish, baked or broiled	Fish	-0.620713	-0.115418	3
26149140	Swordfish, floured or breaded, fried	Fish	-0.321114	-0.1601	3
26149160	Swordfish, steamed or poached	Fish	-0.752623	-0.0983462	3
26151110	Trout, cooked, NS as to cooking method	Fish	-0.59858	-0.0636238	3
26151120	Trout, baked or broiled	Fish	-0.591531	-0.0404615	3
26151130	Trout, breaded or battered, baked	Fish	-0.254474	-0.179999	4
26151140	Trout, floured or breaded, fried	Fish	-0.26374	-0.177964	4
26151150	Trout, battered, fried	Fish	-0.285925	-0.00773239	4
26151160	Trout, steamed or poached	Fish	-0.731938	-0.0211731	3
26151190	Trout, smoked	Fish	-0.845233	-0.384903	3
26153100	Tuna, fresh, raw	Fish	-0.657365	0.764112	1
26153110	Tuna, fresh, cooked, NS as to cooking method	Fish	-0.438138	-0.0501813	3
26153120	Tuna, fresh, baked or broiled	Fish	-0.438138	-0.0501813	3
26153140	Tuna, fresh, floured or breaded, fried	Fish	-0.244682	-0.151808	4
26153160	Tuna, fresh, steamed or poached	Fish	-0.69423	0.158426	3
26153170	Tuna, fresh, dried	Fish	-0.883924	-0.37074	3
26153190	Tuna, fresh, smoked	Fish	-0.764565	-0.145299	3
26155110	Tuna, canned, NS as to oil or water pack	Fish	-0.836815	-0.374016	3
26155180	Tuna, canned, oil pack	Fish	-0.608499	-0.245216	3
26155190	Tuna, canned, water pack	Fish	-0.904601	-0.447909	3
26157110	Whiting, cooked, NS as to cooking method	Fish	-0.589187	-0.0888481	3
26157120	Whiting, baked or broiled	Fish	-0.589187	-0.0888481	3
26157130	Whiting, breaded or battered, baked	Fish	-0.245281	-0.172451	4
26157140	Whiting, floured or breaded, fried	Fish	-0.229032	-0.150854	4
26157150	Whiting, battered, fried	Fish	-0.232326	0.0121159	4
26157160	Whiting, steamed or poached	Fish	-0.774433	0.0183343	3
26158000	Tilapia, cooked, NS as to cooking method	Fish	-0.531579	-0.0860385	3
26158010	Tilapia, baked or broiled	Fish	-0.531579	-0.0860385	3
26158020	Tilapia, breaded or battered, baked	Fish	-0.111676	-0.114027	4
26158030	Tilapia, floured or breaded, fried	Fish	-0.140879	-0.121645	4
26158040	Tilapia, battered, fried	Fish	-0.158345	0.0160054	4
26203110	Frog legs, NS as to cooking method	Shellfish	0.257076	-0.039728	4
26203160	Frog legs, steamed	Shellfish	-0.647115	-0.06478	3
26205110	Octopus, cooked, NS as to cooking method	Shellfish	-0.134121	-0.139511	4
26205160	Octopus, steamed	Shellfish	-0.790269	-0.309409	3
26205170	Octopus, dried	Shellfish	-0.72037	-0.28314	3
26205180	Octopus, dried, boiled	Shellfish	-0.791401	-0.291311	3
26205190	Octopus, smoked	Shellfish	-0.78492	-0.266422	3
26207110	Roe, shad, cooked	Fish	-0.574694	-0.166177	3
26209100	Roe, herring	Fish	-0.678514	0.135089	3
26211100	Roe, sturgeon	Fish	-0.838628	-0.367576	3
26213100	Squid, raw	Shellfish	-0.673766	0.673903	1
26213120	Squid, baked, broiled	Shellfish	-0.621657	-0.265214	3
26213140	Squid, breaded, fried	Shellfish	-0.15363	-0.15394	4
26213160	Squid, steamed or boiled	Shellfish	-0.861995	-0.310372	3
26213170	Squid, dried	Shellfish	-0.872021	-0.433073	3
26213180	Squid, pickled	Shellfish	-0.711034	0.135117	3
26213190	Squid, canned	Shellfish	-0.866853	-0.31998	3
26215120	Turtle (terrapin), cooked, NS as to cooking method	Shellfish	-0.598458	-0.271099	3
26301110	Abalone, cooked, NS as to cooking method	Shellfish	-0.410366	-0.187074	3
26301140	Abalone, floured or breaded, fried	Shellfish	-0.0695599	-0.133525	4
26301160	Abalone, steamed or poached	Shellfish	-0.572708	-0.187076	3
26303100	Clams, raw	Shellfish	-0.667073	0.740509	1
26303110	Clams, cooked, NS as to cooking method	Shellfish	-0.0101521	-0.0853742	4
26303120	Clams, baked or broiled	Shellfish	-0.493144	-0.12578	3
26303140	Clams, floured or breaded, fried	Shellfish	-0.00837396	-0.0847468	4
26303150	Clams, battered, fried	Shellfish	0.14767	-0.0485894	4
26303160	Clams, steamed or boiled	Shellfish	-0.861506	-0.278792	3
26303180	Clams, canned	Shellfish	-0.875582	-0.317937	3
26303190	Clams, smoked, in oil	Shellfish	-0.397647	-0.078447	3
26305110	Crab, cooked, NS as to cooking method	Shellfish	-0.813863	-0.286445	3
26305120	Crab, baked or broiled	Shellfish	-0.550176	-0.151415	3
26305160	Crab, hard shell, steamed	Shellfish	-0.816819	-0.28893	3
26305180	Crab, canned	Shellfish	-0.820057	-0.28353	3
26307140	Crab, soft shell, floured or breaded, fried	Shellfish	0.0293612	-0.0835297	4
26309140	Crayfish, floured or breaded, fried	Shellfish	0.11592	-0.0621616	4
26309160	Crayfish, boiled or steamed	Shellfish	-0.714003	-0.0164131	3
26311110	Lobster, cooked, NS as to cooking method	Shellfish	-0.763581	-0.130201	3
26311120	Lobster, baked or broiled	Shellfish	-0.622475	-0.182048	3
26311130	Lobster, without shell, steamed or boiled	Shellfish	-0.763581	-0.130201	3
26311140	Lobster, floured or breaded, fried	Shellfish	-0.220605	-0.178158	4
26311150	Lobster, battered, fried	Shellfish	-0.224488	-0.172029	4
26311160	Lobster, steamed or boiled	Shellfish	-0.763581	-0.130201	3
26311180	Lobster, canned	Shellfish	-0.763581	-0.130201	3
26313100	Mussels, raw	Shellfish	-0.648729	0.81064	1
26313110	Mussels, cooked, NS as to cooking method	Shellfish	-0.489716	-0.0568136	3
26313160	Mussels, steamed or poached	Shellfish	-0.735715	-0.257335	3
26315100	Oysters, raw	Shellfish	-0.65194	0.860066	1
26315110	Oysters, cooked, NS as to cooking method	Shellfish	0.0181305	-0.0487778	4
26315120	Oysters, baked or broiled	Shellfish	-0.454337	0.0758062	3
26315130	Oysters, steamed	Shellfish	-0.682135	0.232863	1
26315140	Oysters, floured or breaded, fried	Shellfish	0.000710189	-0.0731716	4
26315150	Oysters, battered, fried	Shellfish	0.14201	-0.0417314	4
26315180	Oysters, canned	Shellfish	-0.80124	-0.127376	3
26315190	Oysters, smoked	Shellfish	-0.841741	-0.325251	3
26317110	Scallops, cooked, NS as to cooking method	Shellfish	0.103598	-0.0630256	4
26317120	Scallops, baked or broiled	Shellfish	-0.401663	6.18239e-05	3
26317130	Scallops, steamed or boiled	Shellfish	-0.577329	0.216561	1
26317140	Scallops, floured or breaded, fried	Shellfish	0.103598	-0.0630256	4
26317150	Scallops, battered, fried	Shellfish	0.228784	-0.0313438	4
26319110	Shrimp, cooked, NS as to cooking method	Shellfish	-0.682268	-0.0198615	3
26319120	Shrimp, baked or broiled	Shellfish	-0.483703	-0.0856085	3
26319130	Shrimp, steamed or boiled	Shellfish	-0.681697	-0.0212461	3
26319140	Shrimp, floured, breaded, or battered, fried	Shellfish	0.327772	-0.0208	4
26319170	Shrimp, dried	Shellfish	-0.888299	-0.443257	3
26319180	Shrimp, canned	Shellfish	-0.88192	-0.414176	3
26321110	Snails, cooked, NS as to cooking method	Shellfish	-0.518219	-0.0518231	3
27111000	Beef with tomato-based sauce (mixture)	Meat mixed dishes	0.112231	-0.083684	4
27111050	Spaghetti sauce with beef or meat other than lamb or mutton, homemade-style	Pasta sauces, tomato-based	0.257834	-0.0388401	4
27111100	Beef goulash	Meat mixed dishes	0.0651067	-0.0723213	4
27111200	Beef burgundy (beef bourguignonne)	Meat mixed dishes	0.0672239	-0.0789751	4
27111300	Mexican style beef stew, no potatoes, tomato-based sauce (mixture) (Carne guisada sin papas)	Meat mixed dishes	-0.1889	-0.187852	4
27111310	Mexican style beef stew, no potatoes, with chili peppers, tomato-based sauce (mixture) (Carne guisada con chile)	Meat mixed dishes	0.0568692	-0.0695128	4
27111400	Chili con carne, NS as to beans	Meat mixed dishes	0.247631	-0.025553	4
27111410	Chili con carne with beans	Meat mixed dishes	0.284363	-0.024607	4
27111420	Chili con carne without beans	Meat mixed dishes	0.216228	-0.0451496	4
27111430	Chili con carne, NS as to beans, with cheese	Meat mixed dishes	0.353182	-0.0124523	4
27111440	Chili con carne with beans and cheese	Meat mixed dishes	0.353182	-0.0124523	4
27111500	Beef sloppy joe (no bun)	Meat mixed dishes	0.197448	-0.0452299	4
27112000	Beef with gravy (mixture)	Meat mixed dishes	-0.155567	-0.121079	4
27112010	Salisbury steak with gravy (mixture)	Meat mixed dishes	0.0878026	-0.0984685	4
27113000	Beef with cream or white sauce (mixture)	Meat mixed dishes	0.188785	-0.0558141	4
27113100	Beef stroganoff	Meat mixed dishes	0.29669	-0.0363691	4
27113200	Creamed chipped or dried beef	Meat mixed dishes	0.255084	-0.0381875	4
27113300	Swedish meatballs with cream or white sauce (mixture)	Meat mixed dishes	0.242578	-0.0503104	4
27114000	Beef with (mushroom) soup (mixture)	Meat mixed dishes	-0.236357	-0.177458	4
27115000	Beef with soy-based sauce (mixture)	Stir-fry and soy-based sauce mixtures	-0.0127504	-0.125821	4
27115100	Steak teriyaki with sauce (mixture)	Stir-fry and soy-based sauce mixtures	-0.63873	-0.304037	3
27116100	Beef curry	Meat mixed dishes	0.151607	-0.0632387	4
27116200	Beef with barbecue sauce (mixture)	Meat mixed dishes	-0.142054	-0.131308	4
27116300	Beef with sweet and sour sauce (mixture)	Stir-fry and soy-based sauce mixtures	0.330352	-0.0235858	4
27116350	Stewed, seasoned, ground beef, Mexican style (Picadillo de carne de rez)	Meat mixed dishes	0.00201321	-0.115611	4
27116400	Steak tartare (raw ground beef and egg)	Meat mixed dishes	-0.614157	-0.263243	3
27118110	Meatballs, Puerto Rican style (Albondigas guisadas)	Meat mixed dishes	0.221531	-0.0625097	4
27118120	Stewed seasoned ground beef, Puerto Rican style (Picadillo guisado, picadillo de carne)	Meat mixed dishes	0.215824	-0.0478417	4
27118130	Stewed dried beef, Puerto Rican style (Tasajo guisado, carne cecina guisada)	Meat mixed dishes	0.0451285	-0.0959253	4
27118140	Stuffed pot roast, Puerto Rican style, NFS (assume with gravy and stuffing)	Meat mixed dishes	-0.0858084	-0.14704	4
27118180	Puerto Rican style beef stew, meat with gravy (potatoes reported separately)	Meat mixed dishes	0.0995705	-0.0833464	4
27120020	Ham or pork with gravy (mixture)	Meat mixed dishes	-0.0810967	-0.140323	4
27120030	Ham or pork with barbecue sauce (mixture)	Meat mixed dishes	0.056806	-0.1109	4
27120060	Sweet and sour pork	Stir-fry and soy-based sauce mixtures	0.348779	-0.0186697	4
27120080	Ham stroganoff	Meat mixed dishes	0.264902	-0.0300565	4
27120090	Ham or pork with (mushroom) soup (mixture)	Meat mixed dishes	-0.225303	-0.168911	4
27120100	Ham or pork with tomato-based sauce (mixture)	Meat mixed dishes	0.211785	-0.050034	4
27120110	Sausage with tomato-based sauce (mixture)	Meat mixed dishes	0.107845	-0.0610971	4
27120120	Sausage gravy	Meat mixed dishes	0.198363	-0.0473149	4
27120130	Mexican style pork stew, no potatoes, tomato-based sauce (mixture) (cerdo guisado sin papas)	Meat mixed dishes	0.115572	-0.0837417	4
27120150	Pork or ham with soy-based sauce (mixture)	Stir-fry and soy-based sauce mixtures	-0.38108	-0.255931	3
27120160	Pork curry	Meat mixed dishes	0.20175	-0.0552595	4
27120210	Frankfurter or hot dog, with chili, no bun	Meat mixed dishes	0.291231	-0.0351294	4
27120250	Frankfurters or hot dogs with tomato-based sauce (mixture)	Meat mixed dishes	0.276681	-0.0389212	4
27121000	Pork with chili and tomatoes (mixture) (Puerco con chile)	Meat mixed dishes	0.0514022	-0.0495221	4
27121010	Stewed pork, Puerto Rican style	Meat mixed dishes	-0.0735905	-0.142947	4
27121410	Chili con carne with beans, made with pork	Meat mixed dishes	0.253941	-0.0318332	4
27130010	Lamb or mutton with gravy (mixture)	Meat mixed dishes	-0.254927	-0.191304	4
27130040	Spaghetti sauce with lamb or mutton, homemade-style	Pasta sauces, tomato-based	0.290089	-0.030107	4
27130050	Lamb or mutton goulash	Meat mixed dishes	0.103726	-0.0895233	4
27130100	Lamb curry	Meat mixed dishes	0.186424	-0.0579278	4
27133010	Stewed goat, Puerto Rican style (Cabrito en fricase, chilindron de chivo)	Meat mixed dishes	-0.0672013	-0.103352	4
27135010	Veal with gravy (mixture)	Meat mixed dishes	-0.268994	-0.216821	3
27135020	Veal scallopini	Meat mixed dishes	-0.0615397	-0.138522	4
27135030	Veal with cream sauce (mixture)	Meat mixed dishes	0.134897	-0.0634592	4
27135040	Veal with butter sauce (mixture)	Meat mixed dishes	-0.114949	-0.141646	4
27135050	Veal Marsala	Meat mixed dishes	0.175754	-0.0607663	4
27135110	Veal parmigiana	Meat mixed dishes	0.284709	-0.0432293	4
27135150	Veal cordon bleu	Meat mixed dishes	0.0963589	-0.0835082	4
27136050	Venison/deer with tomato-based sauce (mixture)	Meat mixed dishes	-0.108304	-0.122009	4
27136080	Venison/deer with gravy (mixture)	Meat mixed dishes	-0.295872	-0.183305	3
27136100	Chili con carne with venison/deer and beans	Meat mixed dishes	0.221979	-0.022362	4
27141000	Chicken or turkey cacciatore	Poultry mixed dishes	0.0396669	-0.11168	4
27141030	Spaghetti sauce with poultry, home-made style	Pasta sauces, tomato-based	0.280285	-0.0316687	4
27141050	Stewed chicken with tomato-based sauce, Mexican style (mixture) (Pollo guisado con tomate)	Poultry mixed dishes	0.124376	-0.0794052	4
27141500	Chili con carne with chicken or turkey and beans	Poultry mixed dishes	0.3112	-0.0148836	4
27142000	Chicken with gravy (mixture)	Poultry mixed dishes	-0.250059	-0.188513	4
27142100	Chicken or turkey fricassee	Poultry mixed dishes	-0.0929453	-0.125793	4
27142200	Turkey with gravy (mixture)	Poultry mixed dishes	-0.184226	-0.152687	4
27143000	Chicken or turkey with cream sauce (mixture)	Poultry mixed dishes	0.149211	-0.0634038	4
27144000	Chicken or turkey with (mushroom) soup (mixture)	Poultry mixed dishes	-0.220831	-0.135785	4
27145000	Chicken or turkey teriyaki (chicken or turkey with soy-based sauce)	Stir-fry and soy-based sauce mixtures	-0.539703	-0.272447	3
27146000	Chicken or turkey with barbecue sauce, skin eaten	Chicken, whole pieces	-0.00711396	-0.109532	4
27146010	Chicken or turkey with barbecue sauce, skin not eaten	Chicken, whole pieces	-0.00445673	-0.10603	4
27146050	Chicken wing with hot pepper sauce	Chicken, whole pieces	-0.293662	-0.141171	3
27146100	Sweet and sour chicken or turkey	Stir-fry and soy-based sauce mixtures	0.353915	-0.0188234	4
27146150	Chicken curry	Poultry mixed dishes	0.214046	-0.052492	4
27146160	Chicken with mole sauce	Poultry mixed dishes	-0.00338232	-0.10045	4
27146200	Chicken or turkey with cheese sauce (mixture)	Poultry mixed dishes	-0.392238	-0.236187	3
27146250	Chicken or turkey cordon bleu	Poultry mixed dishes	-0.0444496	-0.132207	4
27146300	Chicken or turkey parmigiana	Poultry mixed dishes	0.282365	-0.0435859	4
27146350	Lemon chicken, Chinese style	Stir-fry and soy-based sauce mixtures	0.333566	-0.0265657	4
27146400	Chicken kiev	Poultry mixed dishes	-0.242074	-0.192016	4
27148010	Stuffed chicken, drumstick or breast, Puerto Rican style (Muslo de pollo o pechuga rellena)	Poultry mixed dishes	-0.0413634	-0.126339	4
27150010	Fish with cream or white sauce, not tuna or lobster (mixture)	Seafood mixed dishes	-0.0184291	-0.0182307	4
27150020	Crab, deviled	Seafood mixed dishes	0.28985	-0.0282689	4
27150030	Crab imperial	Seafood mixed dishes	0.0493608	-0.0619234	4
27150050	Fish timbale or mousse	Seafood mixed dishes	-0.321425	-0.0778926	3
27150060	Lobster newburg	Seafood mixed dishes	-0.222217	-0.141482	4
27150070	Lobster with butter sauce (mixture)	Shellfish	-0.427617	-0.17455	3
27150100	Shrimp curry	Seafood mixed dishes	0.153278	-0.0498385	4
27150110	Shrimp cocktail (shrimp with cocktail sauce)	Shellfish	-0.183321	-0.0772945	4
27150120	Tuna with cream or white sauce (mixture)	Seafood mixed dishes	-0.00440851	-0.0653321	4
27150130	Seafood newburg	Seafood mixed dishes	-0.184926	-0.12864	4
27150140	Clam sauce, white	Shellfish	-0.210685	-0.119796	4
27150160	Shrimp with lobster sauce (mixture)	Seafood mixed dishes	-0.368056	-0.18153	3
27150170	Sweet and sour shrimp	Stir-fry and soy-based sauce mixtures	0.299858	-0.0290106	4
27150190	Lobster sauce (broth-based)	Dips, gravies, other sauces	0.115963	-0.0590418	4
27150200	Oyster sauce (white sauce-based)	Dips, gravies, other sauces	0.0144764	-0.031392	4
27150210	Fish sauce (bagoong)	Dips, gravies, other sauces	0.00547681	0.00240728	4
27150230	Shrimp scampi	Shellfish	-0.417696	-0.157886	3
27150250	Fish moochim (Korean style), dried fish with soy sauce	Seafood mixed dishes	-0.270303	-0.146445	4
27150310	Fish with tomato-based sauce (mixture)	Seafood mixed dishes	-0.189576	0.0237323	4
27150320	Fish curry	Seafood mixed dishes	0.149679	-0.0223903	4
27150330	Mussels with tomato-based sauce (mixture)	Seafood mixed dishes	-0.279229	0.0949854	4
27150350	Sardines with tomato-based sauce (mixture)	Seafood mixed dishes	-0.85041	-0.447784	3
27150370	Sardines with mustard sauce (mixture)	Seafood mixed dishes	-0.905286	-0.467216	3
27150410	Shrimp teriyaki (shrimp with soy-based sauce) (mixture)	Stir-fry and soy-based sauce mixtures	-0.620392	-0.212004	3
27150510	Scallops with cheese sauce (mixture)	Seafood mixed dishes	-0.357382	-0.161705	3
27151030	Marinated fish (Ceviche)	Seafood mixed dishes	-0.267721	0.0878226	4
27151040	Crabs in tomato-based sauce, Puerto Rican style (mixture) (Salmorejo de jueyes)	Seafood mixed dishes	-0.114551	-0.0996874	4
27151050	Shrimp in garlic sauce, Puerto Rican style (mixture) (Camarones al ajillo)	Seafood mixed dishes	-0.0343294	-0.0698703	4
27151070	Stewed codfish, Puerto Rican style, no potatoes (potatoes reported separately)	Seafood mixed dishes	-0.153327	-0.0969537	4
27160010	Meat with barbecue sauce, NS as to type of meat (mixture)	Meat mixed dishes	-0.166041	-0.154573	4
27160100	Meatballs, NS as to type of meat, with sauce (mixture)	Meat mixed dishes	-0.627201	-0.30622	3
27161010	Puerto Rican style meat loaf (Albondigon)	Meat mixed dishes	0.124849	-0.0794738	4
27162010	Meat with tomato-based sauce (mixture)	Meat mixed dishes	0.208824	-0.0528014	4
27162050	Spaghetti sauce with combination of meats, homemade-style	Pasta sauces, tomato-based	0.284035	-0.0311194	4
27162060	Spaghetti sauce with meat and vegetables, homemade-style	Pasta sauces, tomato-based	0.221243	-0.0435388	4
27162500	Stewed, seasoned, ground beef and pork, Mexican style (Picadillo de carne de rez y puerco)	Meat mixed dishes	-0.0226442	-0.128462	4
27163010	Meat with gravy, NS as to type of meat (mixture)	Meat mixed dishes	-0.0516455	-0.105005	4
27211000	Beef and potatoes, no sauce (mixture)	Meat mixed dishes	0.0772413	-0.0523326	4
27211100	Beef stew with potatoes, tomato-based sauce (mixture)	Meat mixed dishes	0.253414	-0.0362313	4
27211110	Mexican style beef stew with potatoes, tomato-based sauce (mixture) (Carne guisada con papas)	Meat mixed dishes	0.199759	-0.0508166	4
27211150	Beef goulash with potatoes	Meat mixed dishes	0.183205	-0.0490993	4
27211190	Beef and potatoes with cream sauce, white sauce or mushroom soup-based sauce (mixture)	Meat mixed dishes	0.321276	-0.0244975	4
27211200	Beef stew with potatoes, gravy	Meat mixed dishes	0.177395	-0.0599751	4
27211300	Beef (roast) hash	Meat mixed dishes	0.266759	-0.0400767	4
27211400	Corned beef hash	Meat mixed dishes	0.376349	-0.00965808	4
27211500	Beef and potatoes with cheese sauce (mixture)	Meat mixed dishes	0.23255	-0.051634	4
27211550	Stewed, seasoned, ground beef with potatoes, Mexican style (Picadillo de carne de rez con papas)	Meat mixed dishes	0.144023	-0.0619026	4
27212000	Beef and noodles, no sauce (mixture)	Meat mixed dishes	0.309317	-0.0288986	4
27212050	Beef and macaroni with cheese sauce (mixture)	Meat mixed dishes	0.368931	-0.014421	4
27212100	Beef and noodles with tomato-based sauce (mixture)	Meat mixed dishes	0.291572	-0.0232602	4
27212120	Chili con carne with beans and macaroni	Meat mixed dishes	0.384282	-0.00643837	4
27212150	Beef goulash with noodles	Meat mixed dishes	0.325367	-0.0181876	4
27212200	Beef and noodles with gravy (mixture)	Meat mixed dishes	0.18998	-0.0598916	4
27212300	Beef and noodles with cream or white sauce (mixture)	Meat mixed dishes	0.355923	-0.0178262	4
27212350	Beef stroganoff with noodles	Meat mixed dishes	0.385019	-0.010178	4
27212400	Beef and noodles with (mushroom) soup (mixture)	Meat mixed dishes	0.276076	-0.042291	4
27212500	Beef and noodles with soy-based sauce (mixture)	Stir-fry and soy-based sauce mixtures	0.25846	-0.0427006	4
27213000	Beef and rice, no sauce (mixture)	Meat mixed dishes	0.290703	-0.0310577	4
27213100	Beef and rice with tomato-based sauce (mixture)	Meat mixed dishes	0.395051	-0.00785968	4
27213120	Porcupine balls with tomato-based sauce (mixture)	Meat mixed dishes	0.342317	-0.0159123	4
27213150	Chili con carne with beans and rice	Meat mixed dishes	0.352936	-0.0148886	4
27213200	Beef and rice with gravy (mixture)	Meat mixed dishes	0.1791	-0.0426926	4
27213300	Beef and rice with cream sauce (mixture)	Meat mixed dishes	0.302144	-0.0267413	4
27213400	Beef and rice with (mushroom) soup (mixture)	Meat mixed dishes	0.313162	-0.0289919	4
27213420	Porcupine balls with (mushroom) soup (mixture)	Meat mixed dishes	0.34758	-0.0207402	4
27213500	Beef and rice with soy-based sauce (mixture)	Stir-fry and soy-based sauce mixtures	0.346986	-0.0204412	4
27213600	Beef and rice with cheese sauce (mixture)	Meat mixed dishes	0.358696	-0.0125758	4
27214100	Meat loaf made with beef	Meat mixed dishes	0.120356	-0.0870561	4
27214110	Meat loaf made with beef, with tomato-based sauce	Meat mixed dishes	0.223645	-0.0561327	4
27214300	Beef wellington	Meat mixed dishes	0.0565019	-0.0986054	4
27214500	Corned beef patty	Meat mixed dishes	0.376349	-0.00965808	4
27214600	Creamed dried beef on toast	Meat mixed dishes	0.408356	-0.00586642	4
27218110	Puerto Rican style stuffed pot roast (larded meat) with potatoes (Carne mechada con papas boliche)	Meat mixed dishes	-0.158155	-0.172091	4
27218210	Puerto Rican style beef stew with potatoes (Carne guisada con papas)	Meat mixed dishes	0.166804	-0.0619289	4
27218310	Stewed corned beef, Puerto Rican style ("Corned beef" guisado)	Meat mixed dishes	0.236777	-0.0520756	4
27220010	Meat loaf made with ham (not luncheon meat)	Meat mixed dishes	-0.125126	-0.170188	4
27220020	Ham and noodles with cream or white sauce (mixture)	Meat mixed dishes	0.400258	-0.00818516	4
27220030	Ham and rice with (mushroom) soup (mixture)	Meat mixed dishes	0.360606	-0.0167669	4
27220050	Ham or pork with stuffing (mixture)	Meat mixed dishes	0.215545	-0.06252	4
27220080	Ham croquette	Meat mixed dishes	0.374352	-0.0165298	4
27220110	Pork and rice with tomato-based sauce (mixture)	Meat mixed dishes	0.35917	-0.0181456	4
27220120	Sausage and rice with tomato-based sauce (mixture)	Meat mixed dishes	0.332928	-0.0238239	4
27220150	Sausage and rice with (mushroom) soup (mixture)	Meat mixed dishes	0.303368	-0.0266754	4
27220170	Sausage and rice with cheese sauce (mixture)	Meat mixed dishes	0.287238	-0.0370652	4
27220190	Sausage and noodles with cream or white sauce (mixture)	Meat mixed dishes	0.415491	-0.00302219	4
27220210	Ham and noodles, no sauce (mixture)	Meat mixed dishes	0.355864	-0.018439	4
27220310	Ham or pork and rice, no sauce (mixture)	Meat mixed dishes	0.347994	-0.0178692	4
27220510	Ham or pork and potatoes with gravy (mixture)	Meat mixed dishes	0.280129	-0.0216085	4
27220520	Ham or pork and potatoes with cheese sauce (mixture)	Meat mixed dishes	0.279742	-0.0295068	4
27221100	Stewed pig's feet, Puerto Rican style (Patitas de cerdo guisadas)	Meat mixed dishes	0.0543406	-0.101319	4
27221110	Stuffed pork roast, Puerto Rican style	Meat mixed dishes	-0.138632	-0.162385	4
27221150	Mexican style pork stew, with potatoes, tomato-based sauce (mixture) (cerdo guisado con papas)	Meat mixed dishes	0.18022	-0.0645724	4
27230010	Lamb or mutton loaf	Meat mixed dishes	0.259729	-0.0421017	4
27231000	Lamb or mutton and potatoes with gravy (mixture)	Meat mixed dishes	0.240506	-0.014408	4
27232000	Lamb or mutton and potatoes with tomato-based sauce (mixture)	Meat mixed dishes	0.270257	-0.0322851	4
27233000	Lamb or mutton and noodles with gravy (mixture)	Meat mixed dishes	0.381062	-0.0109893	4
27235000	Meat loaf made with venison/deer	Meat mixed dishes	0.0031514	-0.125477	4
27235750	Veal and noodles with cream or white sauce (mixture)	Meat mixed dishes	0.327011	-0.0273457	4
27236000	Venison/deer and noodles with cream or white sauce (mixture)	Meat mixed dishes	0.319673	-0.0281133	4
27241000	Chicken or turkey hash	Poultry mixed dishes	0.209414	-0.0465814	4
27241010	Chicken or turkey and potatoes with gravy (mixture)	Poultry mixed dishes	0.215034	-0.0568642	4
27242000	Chicken or turkey and noodles, no sauce (mixture)	Poultry mixed dishes	0.318159	-0.0190916	4
27242200	Chicken or turkey and noodles with gravy (mixture)	Poultry mixed dishes	0.352846	-0.0205132	4
27242250	Chicken or turkey and noodles with (mushroom) soup (mixture)	Poultry mixed dishes	0.389416	-0.00822378	4
27242300	Chicken or turkey and noodles with cream or white sauce (mixture)	Poultry mixed dishes	0.413775	-0.00382486	4
27242310	Chicken or turkey and noodles with cheese sauce (mixture)	Poultry mixed dishes	0.377518	-0.0127716	4
27242350	Chicken or turkey tetrazzini	Poultry mixed dishes	0.402094	-0.00731722	4
27242400	Chicken or turkey and noodles, tomato-based sauce (mixture)	Poultry mixed dishes	0.411166	-0.00445725	4
27242500	Chicken or turkey and noodles with soy-based sauce (mixture)	Stir-fry and soy-based sauce mixtures	0.344209	-0.0141344	4
27243000	Chicken or turkey and rice, no sauce (mixture)	Poultry mixed dishes	0.296989	-0.0217051	4
27243300	Chicken or turkey and rice with cream sauce (mixture)	Poultry mixed dishes	0.415792	-0.00340161	4
27243400	Chicken or turkey and rice with (mushroom) soup (mixture)	Poultry mixed dishes	0.360547	-0.0189726	4
27243500	Chicken or turkey and rice with tomato-based sauce (mixture)	Poultry mixed dishes	0.384528	-0.00924224	4
27243600	Chicken or turkey and rice with soy-based sauce (mixture)	Stir-fry and soy-based sauce mixtures	0.0770881	0.000403537	4
27243700	Chicken in cheese sauce with Spanish rice	Poultry mixed dishes	0.384122	-0.00755737	4
27246100	Chicken or turkey with dumplings (mixture)	Poultry mixed dishes	0.280728	-0.0385174	4
27246200	Chicken or turkey with stuffing (mixture)	Poultry mixed dishes	0.137503	-0.053491	4
27246300	Chicken or turkey cake, patty, or croquette	Poultry mixed dishes	0.304745	-0.0376694	4
27246400	Chicken or turkey souffle	Eggs and omelets	-0.0111828	-0.0997235	4
27246500	Meat loaf made with chicken or turkey	Poultry mixed dishes	0.15392	-0.0746803	4
27246505	Meat loaf made with chicken or turkey, with tomato-based sauce	Poultry mixed dishes	0.273592	-0.0410125	4
27250020	Clams, stuffed	Seafood mixed dishes	0.33082	-0.0200658	4
27250030	Codfish ball or cake	Seafood mixed dishes	0.252859	-0.0167085	4
27250040	Crab cake	Seafood mixed dishes	0.0440021	-0.0891722	4
27250050	Fish cake or patty, NS as to fish	Seafood mixed dishes	0.252859	-0.0167085	4
27250060	Gefilte fish	Seafood mixed dishes	-0.411581	0.0408821	3
27250070	Salmon cake or patty	Seafood mixed dishes	0.106548	-0.0563306	4
27250080	Salmon loaf	Seafood mixed dishes	0.112305	-0.0587312	4
27250110	Scallops and noodles with cheese sauce (mixture)	Seafood mixed dishes	0.319176	-0.020949	4
27250120	Shrimp and noodles, no sauce (mixture)	Seafood mixed dishes	0.269859	-0.00852331	4
27250122	Shrimp and noodles with gravy (mixture)	Seafood mixed dishes	0.296974	-0.0105983	4
27250124	Shrimp and noodles with (mushroom) soup (mixture)	Seafood mixed dishes	0.330916	-0.00763791	4
27250126	Shrimp and noodles with cream or white sauce (mixture)	Seafood mixed dishes	0.347427	-0.00928734	4
27250128	Shrimp and noodles with soy-based sauce (mixture)	Stir-fry and soy-based sauce mixtures	0.277693	-0.00624475	4
27250130	Shrimp and noodles with cheese sauce (mixture)	Seafood mixed dishes	0.287959	-0.0210277	4
27250132	Shrimp and noodles with tomato sauce (mixture)	Seafood mixed dishes	0.336857	-0.0134499	4
27250150	Tuna loaf	Seafood mixed dishes	0.113739	-0.0654509	4
27250160	Tuna cake or patty	Seafood mixed dishes	0.142641	-0.0621823	4
27250210	Clam cake or patty	Seafood mixed dishes	0.106131	-0.0618896	4
27250220	Oyster fritter	Seafood mixed dishes	0.230503	-0.0113846	4
27250250	Flounder with crab stuffing	Seafood mixed dishes	0.0236814	-0.0790445	4
27250260	Lobster with bread stuffing, baked	Seafood mixed dishes	0.133554	-0.0634568	4
27250270	Clams Casino	Seafood mixed dishes	0.332276	-0.0215711	4
27250300	Mackerel cake or patty	Seafood mixed dishes	0.0579119	-0.0778723	4
27250310	Haddock cake or patty	Seafood mixed dishes	0.252859	-0.0167085	4
27250400	Shrimp cake or patty	Seafood mixed dishes	0.2167	-0.0347279	4
27250410	Shrimp with crab stuffing	Seafood mixed dishes	-0.0382129	-0.115003	4
27250450	Shrimp toast, fried	Seafood mixed dishes	0.398476	-0.00816125	4
27250520	Seafood restructured	Fish	0.075715	-0.00693218	4
27250550	Seafood souffle	Eggs and omelets	-0.0441249	-0.0836692	4
27250610	Tuna noodle casserole with cream or white sauce	Seafood mixed dishes	0.364538	-0.00828191	4
27250630	Tuna noodle casserole with (mushroom) soup	Seafood mixed dishes	0.348988	-0.0169036	4
27250710	Tuna and rice with (mushroom) soup (mixture)	Seafood mixed dishes	0.360943	-0.0149094	4
27250810	Fish and rice with tomato-based sauce	Seafood mixed dishes	0.367618	-0.00997302	4
27250820	Fish and rice with cream sauce	Seafood mixed dishes	0.337071	-0.0129648	4
27250830	Fish and rice with (mushroom) soup	Seafood mixed dishes	0.317529	-0.0139715	4
27250900	Fish and noodles with (mushroom) soup	Seafood mixed dishes	0.327124	-0.0135677	4
27250950	Shellfish mixture and noodles, tomato-based sauce (mixture)	Seafood mixed dishes	0.369152	-0.010289	4
27251010	Stewed salmon, Puerto Rican style (Salmon guisado)	Seafood mixed dishes	-0.0223622	-0.0628081	4
27260010	Meat loaf, NS as to type of meat	Meat mixed dishes	0.139623	-0.0809784	4
27260050	Meatballs, with breading, NS as to type of meat, with gravy	Meat mixed dishes	0.165485	-0.0690522	4
27260080	Meat loaf made with beef and pork	Meat mixed dishes	0.0774435	-0.0998832	4
27260090	Meat loaf made with beef, veal and pork	Meat mixed dishes	0.0753485	-0.0953779	4
27260100	Meat loaf made with beef and pork, with tomato-based sauce	Meat mixed dishes	0.240724	-0.0487402	4
27260110	Hash, NS as to type of meat	Meat mixed dishes	0.376349	-0.00965808	4
27260500	Vienna sausages stewed with potatoes, Puerto Rican style (Salchichas guisadas)	Meat mixed dishes	0.323323	-0.0162682	4
27260510	Liver dumpling	Meat mixed dishes	0.0650925	-0.0324591	4
27260550	Liver hash	Meat mixed dishes	-0.09737	0.0213638	4
27261000	Breaded brains, Puerto Rican style (Sesos rebosados)	Meat mixed dishes	0.23932	-0.00893169	4
27261500	Stewed, seasoned, ground beef and pork, with potatoes, Mexican style (Picadillo de carne de rez y puerco con papas)	Meat mixed dishes	0.120412	-0.0745892	4
27311110	Beef, potatoes, and vegetables (including carrots, broccoli, and/or dark-green leafy), no sauce (mixture)	Meat mixed dishes	0.268756	-0.0319332	4
27311120	Beef, potatoes, and vegetables (excluding carrots, broccoli, and dark-green leafy), no sauce (mixture)	Meat mixed dishes	0.276569	-0.0279543	4
27311210	Corned beef, potatoes, and vegetables (including carrots, broccoli, and/or dark-green leafy), no sauce (mixture)	Meat mixed dishes	0.297995	-0.0331904	4
27311220	Corned beef, potatoes, and vegetables (excluding carrots, broccoli, and dark-green leafy), no sauce (mixture)	Meat mixed dishes	0.318789	-0.0243576	4
27311310	Beef stew with potatoes and vegetables (including carrots, broccoli, and/or dark-green leafy), tomato-based sauce	Meat mixed dishes	0.204218	-0.0609079	4
27311320	Beef stew with potatoes and vegetables (excluding carrots, broccoli, and dark-green leafy), tomato-based sauce	Meat mixed dishes	0.228589	-0.0501601	4
27311410	Beef stew with potatoes and vegetables (including carrots, broccoli, and/or dark-green leafy), gravy	Meat mixed dishes	0.177566	-0.0696596	4
27311420	Beef stew with potatoes and vegetables (excluding carrots, broccoli, and dark-green leafy), gravy	Meat mixed dishes	0.20916	-0.0546024	4
27311510	Shepherd's pie with beef	Meat mixed dishes	0.380273	-0.0080732	4
27311600	Beef, potatoes, and vegetables (including carrots, broccoli, and/or dark-green leafy), gravy (mixture)	Meat mixed dishes	0.307063	-0.0279483	4
27311605	Beef, potatoes, and vegetables (excluding carrots, broccoli, and dark-green leafy), gravy (mixture)	Meat mixed dishes	0.298831	-0.031309	4
27311610	Beef, potatoes, and vegetables (including carrots, broccoli, and/or dark-green leafy), cream sauce, white sauce, or mushroom soup-based sauce (mixture)	Meat mixed dishes	0.335022	-0.0202387	4
27311620	Beef, potatoes, and vegetables (excluding carrots, broccoli, and dark-green leafy), cream sauce, white sauce, or mushroom soup-based sauce (mixture)	Meat mixed dishes	0.331378	-0.0221925	4
27311625	Beef, potatoes, and vegetables (including carrots, broccoli, and/or dark-green leafy), tomato-based sauce (mixture)	Meat mixed dishes	0.307415	-0.0169023	4
27311630	Beef, potatoes, and vegetables (excluding carrots, broccoli, and dark-green leafy), tomato-based sauce (mixture)	Meat mixed dishes	0.287732	-0.027939	4
27311635	Beef, potatoes, and vegetables (including carrots, broccoli, and/or dark-green leafy), cheese sauce (mixture)	Meat mixed dishes	0.363401	-0.0125086	4
27311640	Beef, potatoes, and vegetables (excluding carrots, broccoli, and dark-green leafy), cheese sauce (mixture)	Meat mixed dishes	0.3687	-0.0123313	4
27311645	Beef, potatoes, and vegetables (including carrots, broccoli, and/or dark-green leafy), soy-based sauce (mixture)	Stir-fry and soy-based sauce mixtures	0.216634	-0.0476008	4
27311650	Beef, potatoes, and vegetables (excluding carrots, broccoli, and dark-green leafy), soy-based sauce (mixture)	Stir-fry and soy-based sauce mixtures	0.216267	-0.0475858	4
27313010	Beef, noodles, and vegetables (including carrots, broccoli, and/or dark-green leafy), no sauce (mixture)	Meat mixed dishes	0.366081	-0.013156	4
27313020	Beef, noodles, and vegetables (excluding carrots, broccoli, and dark-green leafy), no sauce (mixture)	Meat mixed dishes	0.377605	-0.00898363	4
27313110	Beef chow mein or chop suey with noodles	Fried rice and lo/chow mein	0.372439	-0.0141764	4
27313150	Beef, noodles, and vegetables (including carrots, broccoli, and/or dark-green leafy), soy-based sauce (mixture)	Stir-fry and soy-based sauce mixtures	0.389994	-0.00962102	4
27313160	Beef, noodles, and vegetables (excluding carrots, broccoli, and dark-green leafy), soy-based sauce (mixture)	Stir-fry and soy-based sauce mixtures	0.393789	-0.00857031	4
27313210	Beef, noodles, and vegetables (including carrots, broccoli, and/or dark-green leafy), tomato-based sauce (mixture)	Meat mixed dishes	0.378138	-0.0142754	4
27313220	Beef, noodles, and vegetables (excluding carrots, broccoli, and dark-green leafy), tomato-based sauce (mixture)	Meat mixed dishes	0.391169	-0.0084704	4
27313310	Beef, noodles, and vegetables (including carrots, broccoli, and/or dark-green leafy), (mushroom) soup (mixture)	Meat mixed dishes	0.39277	-0.00971203	4
27313320	Beef, noodles, and vegetables (excluding carrots, broccoli, and dark-green leafy), (mushroom) soup (mixture)	Meat mixed dishes	0.382814	-0.013134	4
27313410	Beef, noodles, and vegetables (including carrots, broccoli, and/or dark-green leafy), gravy (mixture)	Meat mixed dishes	0.332881	-0.0300481	4
27313420	Beef, noodles, and vegetables (excluding carrots, broccoli, and dark-green leafy), gravy (mixture)	Meat mixed dishes	0.367836	-0.0164918	4
27315010	Beef, rice, and vegetables (including carrots, broccoli, and/or dark-green leafy), no sauce (mixture)	Meat mixed dishes	0.364218	-0.0156734	4
27315020	Beef, rice, and vegetables (excluding carrots, broccoli, and dark-green leafy), no sauce (mixture)	Meat mixed dishes	0.380159	-0.00961539	4
27315210	Beef, rice, and vegetables (including carrots, broccoli, and/or dark-green leafy), tomato-based sauce (mixture)	Meat mixed dishes	0.371095	-0.013679	4
27315220	Beef, rice, and vegetables (excluding carrots, broccoli, and/or dark-green leafy), tomato-based sauce (mixture)	Meat mixed dishes	0.381373	-0.00927837	4
27315250	Stuffed cabbage rolls with beef and rice	Meat mixed dishes	0.336903	-0.018201	4
27315270	Stuffed grape leaves with beef and rice	Meat mixed dishes	0.215229	-0.00553293	4
27315310	Beef, rice, and vegetables (including carrots, broccoli, and/or dark-green leafy), (mushroom) soup (mixture)	Meat mixed dishes	0.380445	-0.0134993	4
27315320	Beef, rice, and vegetables (excluding carrots, broccoli, and dark-green leafy), (mushroom) soup (mixture)	Meat mixed dishes	0.388117	-0.0104507	4
27315330	Beef, rice, and vegetables (including carrots, broccoli, and/or dark-green leafy), cheese sauce (mixture)	Meat mixed dishes	0.396924	-0.00856459	4
27315340	Beef, rice, and vegetables (excluding carrots, broccoli, and dark-green leafy), cheese sauce (mixture)	Meat mixed dishes	0.397105	-0.00734687	4
27315410	Beef, rice, and vegetables (including carrots, broccoli, and/or dark-green leafy), gravy (mixture)	Meat mixed dishes	0.32472	-0.0307649	4
27315420	Beef, rice, and vegetables (excluding carrots, broccoli, and dark-green leafy), gravy (mixture)	Meat mixed dishes	0.334972	-0.0272383	4
27315510	Beef, rice, and vegetables (including carrots, broccoli, and/or dark-green leafy), soy-based sauce (mixture)	Stir-fry and soy-based sauce mixtures	0.302655	-0.0329266	4
27315520	Beef, rice, and vegetables (excluding carrots, broccoli, and dark-green leafy), soy-based sauce (mixture)	Stir-fry and soy-based sauce mixtures	0.318777	-0.0291123	4
27317010	Beef pot pie	Meat mixed dishes	0.397818	-0.00960022	4
27317100	Beef, dumplings, and vegetables (including carrots, broccoli, and/or dark-green leafy), gravy (mixture)	Meat mixed dishes	0.265055	-0.0501879	4
27317110	Beef, dumplings, and vegetables (excluding carrots, broccoli, and dark-green leafy), gravy (mixture)	Meat mixed dishes	0.336197	-0.0246294	4
27319010	Stuffed green pepper, Puerto Rican style (Pimiento relleno)	Meat mixed dishes	0.377998	-0.0100514	4
27320020	Ham pot pie	Meat mixed dishes	0.396729	-0.00958967	4
27320030	Ham or pork, noodles and vegetables (excluding carrots, broccoli, and dark-green leafy), cheese sauce (mixture)	Meat mixed dishes	0.385739	-0.00961227	4
27320040	Pork, potatoes, and vegetables (including carrots, broccoli, and/or dark-green leafy), no sauce (mixture)	Meat mixed dishes	0.282477	-0.0333684	4
27320070	Ham or pork, noodles, and vegetables (including carrots, broccoli, and/or dark-green leafy), tomato-based sauce (mixture)	Meat mixed dishes	0.378921	-0.0155473	4
27320080	Sausage, noodles, and vegetables (excluding carrots, broccoli, and dark-green leafy), tomato-based sauce	Meat mixed dishes	0.401944	-0.00760519	4
27320090	Sausage, noodles, and vegetables (including carrots, broccoli, and/or dark-green leafy), tomato-based sauce	Meat mixed dishes	0.402121	-0.00739851	4
27320100	Pork, potatoes, and vegetables (including carrots, broccoli, and/or dark-green leafy), tomato-based sauce (mixture)	Meat mixed dishes	0.24449	-0.0454222	4
27320110	Pork, potatoes, and vegetables (excluding carrots, broccoli, and dark-green leafy), tomato-based sauce (mixture)	Meat mixed dishes	0.31482	-0.0218495	4
27320120	Sausage, potatoes, and vegetables (including carrots, broccoli, and/or dark-green leafy), gravy (mixture)	Meat mixed dishes	0.358482	-0.0118935	4
27320130	Sausage, potatoes, and vegetables (excluding carrots, broccoli, and dark-green leafy), gravy (mixture)	Meat mixed dishes	0.371817	-0.00805996	4
27320140	Pork, potatoes, and vegetables (including carrots, broccoli, and/or dark-green leafy), gravy (mixture)	Meat mixed dishes	0.12136	-0.0955052	4
27320150	Pork, potatoes, and vegetables (excluding carrots, broccoli, and dark-green leafy), gravy (mixture)	Meat mixed dishes	0.234095	-0.0511475	4
27320210	Pork, potatoes, and vegetables (excluding carrots, broccoli, and dark-green leafy), no sauce (mixture)	Meat mixed dishes	0.307479	-0.0265499	4
27320310	Pork chow mein or chop suey with noodles	Fried rice and lo/chow mein	0.373856	-0.0122873	4
27320320	Pork, rice, and vegetables (including carrots, broccoli, and/or dark-green leafy), soy-based sauce (mixture)	Stir-fry and soy-based sauce mixtures	0.315063	-0.0286545	4
27320330	Pork, rice, and vegetables (excluding carrots, broccoli, and dark-green leafy), soy-based sauce (mixture)	Stir-fry and soy-based sauce mixtures	0.326278	-0.0271484	4
27320340	Pork, rice, and vegetables (including carrots, broccoli, and/or dark-green leafy), tomato-based sauce (mixture)	Meat mixed dishes	0.359729	-0.0112236	4
27320350	Pork, rice, and vegetables (excluding carrots, broccoli, and dark-green leafy), tomato-based sauce (mixture)	Meat mixed dishes	0.402022	-0.00593833	4
27320410	Ham, potatoes, and vegetables (excluding carrots, broccoli, and dark-green leafy), no sauce (mixture)	Meat mixed dishes	0.221836	-0.0502435	4
27320450	Ham, potatoes, and vegetables (including carrots, broccoli, and/or dark-green leafy), no sauce (mixture)	Meat mixed dishes	0.215619	-0.0447332	4
27320500	Sweet and sour pork with rice	Stir-fry and soy-based sauce mixtures	0.391501	-0.00822406	4
27330010	Shepherd's pie with lamb	Meat mixed dishes	0.385809	-0.00840414	4
27330030	Lamb or mutton stew with potatoes and vegetables (including carrots, broccoli, and/or dark-green leafy), gravy	Meat mixed dishes	0.22799	-0.040316	4
27330050	Lamb or mutton, rice, and vegetables (excluding carrots, broccoli, and dark-green leafy), gravy (mixture)	Meat mixed dishes	0.393215	-0.00765707	4
27330060	Lamb or mutton, rice, and vegetables (including carrots, broccoli, and/or dark-green leafy), tomato-based sauce (mixture)	Meat mixed dishes	0.368149	-0.0171322	4
27330080	Lamb or mutton, rice, and vegetables (including carrots, broccoli, and/or dark-green leafy), gravy	Meat mixed dishes	0.301015	-0.0396384	4
27330110	Lamb or mutton stew with potatoes and vegetables (excluding carrots, broccoli, and dark-green leafy), gravy	Meat mixed dishes	0.242931	-0.0318179	4
27330170	Stuffed grape leaves with lamb and rice	Meat mixed dishes	0.231703	-0.00526883	4
27330210	Lamb or mutton stew with potatoes and vegetables (including carrots, broccoli, and/or dark-green leafy), tomato-based sauce	Meat mixed dishes	0.265685	-0.0209725	4
27330220	Lamb or mutton stew with potatoes and vegetables (excluding carrots, broccoli, and dark-green leafy), tomato-based sauce	Meat mixed dishes	0.272967	-0.0215375	4
27331150	Veal fricassee, Puerto Rican style (ternera en fricase)	Meat mixed dishes	0.122332	-0.0699025	4
27332100	Veal stew with potatoes and vegetables (including carrots, broccoli, and/or dark-green leafy), tomato-based sauce	Meat mixed dishes	0.181864	-0.0698057	4
27332110	Veal stew with potatoes and vegetables (excluding carrots, broccoli, and/or dark-green leafy), tomato-based sauce	Meat mixed dishes	0.233456	-0.0429869	4
27335100	Rabbit stew with potatoes and vegetables	Meat mixed dishes	-0.0152313	-0.124732	4
27335500	Stewed rabbit, Puerto Rican style (Fricase de conejo)	Meat mixed dishes	0.0386127	-0.0923569	4
27336100	Venison/deer stew with potatoes and vegetables (including carrots, broccoli, and/or dark-green leafy), tomato-based sauce	Meat mixed dishes	-0.155934	-0.025763	4
27336150	Venison/deer stew with potatoes and vegetables (excluding carrots, broccoli, and dark-green leafy), tomato-based sauce	Meat mixed dishes	-0.132125	-0.0172255	4
27336200	Venison/deer, potatoes, and vegetables (including carrots, broccoli, and/or dark-green leafy), gravy (mixture)	Meat mixed dishes	0.193222	-0.0502761	4
27336250	Venison/deer, potatoes, and vegetables (excluding carrots, broccoli, and dark-green leafy), gravy (mixture)	Meat mixed dishes	0.231746	-0.0324318	4
27336300	Venison/deer, noodles, and vegetables (including carrots, broccoli, and/or dark-green leafy), tomato-based sauce (mixture)	Meat mixed dishes	0.380646	-0.0109918	4
27336310	Venison/deer, noodles, and vegetables (excluding carrots, broccoli, and dark-green leafy), tomato-based sauce (mixture)	Meat mixed dishes	0.387726	-0.00791669	4
27341000	Chicken or turkey, potatoes, corn, and cheese, with gravy	Poultry mixed dishes	0.353471	-0.0179569	4
27341010	Chicken or turkey, potatoes, and vegetables (including carrots, broccoli, and/or dark-green leafy), no sauce (mixture)	Poultry mixed dishes	0.140914	-0.0689695	4
27341020	Chicken or turkey, potatoes, and vegetables (excluding carrots, broccoli, and dark-green leafy), no sauce (mixture)	Poultry mixed dishes	0.155262	-0.0654696	4
27341025	Chicken or turkey, potatoes, and vegetables (including carrots, broccoli, and/or dark-green leafy), gravy (mixture)	Poultry mixed dishes	0.297325	-0.0331683	4
27341030	Chicken or turkey, potatoes, and vegetables (excluding carrots, broccoli, and dark-green leafy), gravy (mixture)	Poultry mixed dishes	0.294115	-0.0372913	4
27341035	Chicken or turkey, potatoes, and vegetables (including carrots, broccoli, and/or dark-green leafy), cream sauce, white sauce, or mushroom soup-based sauce (mixture)	Poultry mixed dishes	0.369061	-0.0112326	4
27341040	Chicken or turkey, potatoes, and vegetables (excluding carrots, broccoli, and dark-green leafy), cream sauce, white sauce, or mushroom soup-based sauce (mixture)	Poultry mixed dishes	0.368062	-0.0110163	4
27341045	Chicken or turkey, potatoes, and vegetables (including carrots, broccoli, and/or dark-green leafy), cheese sauce (mixture)	Poultry mixed dishes	0.371696	-0.00912721	4
27341050	Chicken or turkey, potatoes, and vegetables (excluding carrots, broccoli, and dark-green leafy), cheese sauce (mixture)	Poultry mixed dishes	0.381203	-0.00836814	4
27341055	Chicken or turkey, potatoes, and vegetables (including carrots, broccoli, and/or dark-green leafy), tomato-based sauce (mixture)	Poultry mixed dishes	0.252508	-0.0419169	4
27341060	Chicken or turkey, potatoes, and vegetables (excluding carrots, broccoli, and dark-green leafy), tomato-based sauce (mixture)	Poultry mixed dishes	0.258249	-0.0435492	4
27341310	Chicken or turkey stew with potatoes and vegetables (including carrots, broccoli, and/or dark-green leafy), gravy	Poultry mixed dishes	0.14685	-0.0728025	4
27341320	Chicken or turkey stew with potatoes and vegetables (excluding carrots, broccoli, and dark-green leafy), gravy	Poultry mixed dishes	0.231615	-0.0396122	4
27341510	Chicken or turkey stew with potatoes and vegetables (including carrots, broccoli, and/or dark-green leafy), tomato-based sauce	Poultry mixed dishes	0.253216	-0.0344713	4
27341520	Chicken or turkey stew with potatoes and vegetables (excluding carrots, broccoli, and dark-green leafy), tomato- based sauce	Poultry mixed dishes	0.294104	-0.0190717	4
27343010	Chicken or turkey, noodles, and vegetables (including carrots, broccoli, and/or dark-green leafy), no sauce (mixture)	Poultry mixed dishes	0.384061	-0.0114642	4
27343020	Chicken or turkey, noodles, and vegetables (excluding carrots, broccoli, and dark-green leafy), no sauce (mixture)	Poultry mixed dishes	0.402287	-0.00503279	4
27343410	Chicken or turkey, noodles, and vegetables (including carrots, broccoli, and/or dark-green leafy), gravy (mixture)	Poultry mixed dishes	0.336958	-0.0274408	4
27343420	Chicken or turkey, noodles, and vegetables (excluding carrots, broccoli, and dark-green leafy), gravy (mixture)	Poultry mixed dishes	0.352693	-0.0187538	4
27343470	Chicken or turkey, noodles, and vegetables (including carrots, broccoli, and/or dark-green leafy), cream sauce, white sauce, or mushroom soup-based sauce (mixture)	Poultry mixed dishes	0.397805	-0.0100373	4
27343480	Chicken or turkey, noodles, and vegetables (excluding carrots, broccoli, and/or dark-green leafy), cream sauce, white sauce, or mushroom soup-based sauce (mixture)	Poultry mixed dishes	0.410333	-0.00493356	4
27343510	Chicken or turkey, noodles, and vegetables (including carrots, broccoli, and/or dark-green leafy), tomato-based sauce (mixture)	Poultry mixed dishes	0.376513	-0.0153346	4
27343520	Chicken or turkey, noodles, and vegetables (excluding carrots, broccoli, and dark-green leafy), tomato-based sauce (mixture)	Poultry mixed dishes	0.406572	-0.00631387	4
27343910	Chicken or turkey chow mein or chop suey with noodles	Fried rice and lo/chow mein	0.357239	-0.0197373	4
27343950	Chicken or turkey, noodles, and vegetables (including carrots, broccoli, and/or dark-green leafy), cheese sauce (mixture)	Poultry mixed dishes	0.397237	-0.00654963	4
27343960	Chicken or turkey, noodles, and vegetables (excluding carrots, broccoli, and dark-green leafy), cheese sauce (mixture)	Poultry mixed dishes	0.39618	-0.00637563	4
27345010	Chicken or turkey, rice, and vegetables (including carrots, broccoli, and/or dark-green leafy), no sauce (mixture)	Poultry mixed dishes	0.37538	-0.0149601	4
27345020	Chicken or turkey, rice, and vegetables (excluding carrots, broccoli, and dark-green leafy), no sauce (mixture)	Poultry mixed dishes	0.39873	-0.00652338	4
27345210	Chicken or turkey, rice, and vegetables (including carrots, broccoli, and/or dark-green leafy), gravy (mixture)	Poultry mixed dishes	0.391469	-0.0090855	4
27345220	Chicken or turkey, rice, and vegetables (excluding carrots, broccoli, and dark-green leafy), gravy (mixture)	Poultry mixed dishes	0.397972	-0.00886258	4
27345230	Chicken or turkey, rice, corn, and cheese, with gravy	Poultry mixed dishes	0.399687	-0.00680055	4
27345310	Chicken or turkey, rice, and vegetables (including carrots, broccoli, and/or dark-green leafy), soy-based sauce (mixture)	Stir-fry and soy-based sauce mixtures	0.324467	-0.0272106	4
27345320	Chicken or turkey, rice, and vegetables (excluding carrots, broccoli, and dark-green leafy), soy-based sauce (mixture)	Stir-fry and soy-based sauce mixtures	0.348838	-0.0204856	4
27345410	Chicken or turkey, rice, and vegetables (including carrots, broccoli, and/or dark-green leafy), cream sauce, white sauce, or mushroom soup-based sauce (mixture)	Poultry mixed dishes	0.38595	-0.00973519	4
27345420	Chicken or turkey, rice, and vegetables (excluding carrots, broccoli, and dark-green leafy), cream sauce, white sauce, or mushroom soup-based sauce (mixture)	Poultry mixed dishes	0.401559	-0.00721759	4
27345440	Chicken or turkey, rice, and vegetables (including carrots, broccoli, and/or dark-green leafy), cheese sauce (mixture)	Poultry mixed dishes	0.393623	-0.00787765	4
27345450	Chicken or turkey, rice, and vegetables (excluding carrots, broccoli, and dark-green leafy), cheese sauce (mixture)	Poultry mixed dishes	0.369584	-0.0162544	4
27345510	Chicken or turkey, rice, and vegetables (including carrots, broccoli, and/or dark-green leafy), tomato-based sauce (mixture)	Poultry mixed dishes	0.369746	-0.0162274	4
27345520	Chicken or turkey, rice, and vegetables (excluding carrots, broccoli, and dark-green leafy), tomato-based sauce (mixture)	Poultry mixed dishes	0.390468	-0.0107365	4
27347100	Chicken or turkey pot pie	Poultry mixed dishes	0.394062	-0.0105309	4
27347200	Chicken or turkey, stuffing, and vegetables (including carrots, broccoli, and/or dark-green leafy), no sauce (mixture)	Poultry mixed dishes	0.380062	-0.0124046	4
27347210	Chicken or turkey,stuffing, and vegetables (excluding carrots, broccoli, and dark green leafy), no sauce (mixture)	Poultry mixed dishes	0.377355	-0.0080471	4
27347220	Chicken or turkey, stuffing, and vegetables (including carrots, broccoli, and/or dark-green leafy), gravy (mixture)	Poultry mixed dishes	0.397497	-0.00798279	4
27347230	Chicken or turkey, stuffing, and vegetables (excluding carrots, broccoli, and dark-green leafy), gravy (mixture)	Poultry mixed dishes	0.374699	-0.0144414	4
27347240	Chicken or turkey, dumplings, and vegetables (including carrots, broccoli, and/or dark green leafy), gravy (mixture)	Poultry mixed dishes	0.394799	-0.00954974	4
27347250	Chicken or turkey, dumplings, and vegetables (excluding carrots, broccoli, and dark green leafy), gravy (mixture)	Poultry mixed dishes	0.390794	-0.0102418	4
27348100	Chicken fricassee, Puerto Rican style (Fricase de pollo)	Poultry mixed dishes	0.27043	-0.0358131	4
27350020	Paella with seafood	Rice mixed dishes	0.376286	-0.012333	4
27350030	Seafood stew with potatoes and vegetables (excluding carrots, broccoli, and dark-green leafy), tomato-base sauce	Seafood mixed dishes	0.113729	-0.0234213	4
27350040	Shad creole, with rice	Seafood mixed dishes	0.181839	-0.0387945	4
27350050	Shrimp chow mein or chop suey with noodles	Fried rice and lo/chow mein	0.305792	-0.0222109	4
27350060	Shrimp creole, with rice	Seafood mixed dishes	0.267089	-0.0263352	4
27350070	Tuna pot pie	Seafood mixed dishes	0.390955	-0.00905452	4
27350080	Tuna noodle casserole with vegetables, cream or white sauce	Seafood mixed dishes	0.398161	-0.00609414	4
27350090	Fish, noodles, and vegetables (including carrots, broccoli, and/or dark green leafy), cheese sauce (mixture)	Seafood mixed dishes	0.326365	-0.0144966	4
27350100	Fish, noodles, and vegetables (excluding carrots, broccoli, and dark-green leafy), cheese sauce (mixture)	Seafood mixed dishes	0.338782	-0.0140008	4
27350110	Bouillabaisse	Seafood mixed dishes	-0.239609	0.00960718	4
27350200	Oyster pie	Seafood mixed dishes	0.329651	-0.00797291	4
27350310	Seafood stew with potatoes and vegetables (including carrots, broccoli, and/or dark-green leafy), tomato-base sauce	Seafood mixed dishes	0.0761151	-0.0156859	4
27350410	Tuna noodle casserole with vegetables and (mushroom) soup	Seafood mixed dishes	0.384703	-0.0097426	4
27351010	Codfish with starchy vegetables, Puerto Rican style (Serenata de bacalao) (mixture)	Seafood mixed dishes	-0.00356662	-0.0158445	4
27351020	Codfish salad, Puerto Rican style (Gazpacho de bacalao)	Seafood mixed dishes	0.355379	-0.0165912	4
27351030	Stewed codfish, Puerto Rican style (Bacalao guisado)	Seafood mixed dishes	0.0612774	-0.00880949	4
27351040	Biscayne codfish, Puerto Rican style (Bacalao a la Vizcaina)	Seafood mixed dishes	0.206018	-0.0373747	4
27351050	Codfish salad, Puerto Rican style (Ensalada de bacalao)	Seafood mixed dishes	0.141983	-0.0490262	4
27351060	Shrimp and pasta garden salad (shrimp, pasta salad, tomato and/or carrots, other vegetables), no dressing	Seafood mixed dishes	0.192285	-0.0565874	4
27360000	Stew, NFS	Meat mixed dishes	0.0578734	-0.083944	4
27360010	Goulash, NFS	Meat mixed dishes	0.221318	-0.0305811	4
27360050	Meat pie, NFS	Meat mixed dishes	0.391734	-0.0103047	4
27360080	Chow mein or chop suey, NS as to type of meat, with noodles	Fried rice and lo/chow mein	0.380272	-0.0127632	4
27360090	Paella, NFS	Rice mixed dishes	0.363659	-0.0162122	4
27360100	Brunswick stew	Meat mixed dishes	0.221054	-0.0533577	4
27360120	Chow mein or chop suey, various types of meat, with noodles	Fried rice and lo/chow mein	0.385429	-0.0110876	4
27361010	Stewed variety meats, Puerto Rican style (mostly liver) (Gandinga)	Meat mixed dishes	-0.078154	-0.0389973	4
27362000	Stewed tripe, Puerto Rican style, with potatoes (Mondongo)	Meat mixed dishes	0.19448	-0.0374683	4
27363000	Gumbo with rice (New Orleans type with shellfish, pork, and/or poultry, tomatoes, okra, rice)	Seafood mixed dishes	0.276531	-0.0389427	4
27363100	Jambalaya with meat and rice	Rice mixed dishes	0.319866	-0.0273922	4
27410210	Beef and vegetables (including carrots, broccoli, and/or dark-green leafy (no potatoes)), no sauce (mixture)	Meat mixed dishes	0.34086	-0.0226708	4
27410220	Beef and vegetables (excluding carrots, broccoli, and dark-green leafy (no potatoes)), no sauce (mixture)	Meat mixed dishes	0.361581	-0.0159888	4
27410250	Beef shish kabob with vegetables, excluding potatoes	Meat mixed dishes	0.0725588	-0.0413817	4
27411100	Beef with vegetables (including carrots, broccoli, and/or dark-green leafy (no potatoes)), tomato-based sauce (mixture)	Meat mixed dishes	0.189925	-0.0545674	4
27411120	Swiss steak	Meat mixed dishes	0.187219	-0.0691226	4
27411150	Beef rolls, stuffed with vegetables or meat mixture, tomato-based sauce	Meat mixed dishes	-0.0196053	-0.131837	4
27411200	Beef with vegetables (excluding carrots, broccoli, and dark-green leafy (no potatoes)), tomato-based sauce (mixture)	Meat mixed dishes	0.193317	-0.0572028	4
27414100	Beef with vegetables (including carrots, broccoli, and/or dark-green leafy (no potatoes)), (mushroom) soup (mixture)	Meat mixed dishes	0.292056	-0.0322575	4
27414200	Beef with vegetables (excluding carrots, broccoli, and dark-green leafy (no potatoes)), (mushroom) soup (mixture)	Meat mixed dishes	0.263973	-0.0368247	4
27415100	Beef and vegetables (including carrots, broccoli, and/or dark-green leafy (no potatoes)), soy-based sauce (mixture)	Stir-fry and soy-based sauce mixtures	0.199136	-0.0454642	4
27415120	Beef, tofu, and vegetables (including carrots, broccoli, and/or dark-green leafy (no potatoes)), soy-based sauce (mixture)	Stir-fry and soy-based sauce mixtures	0.174084	-0.0558607	4
27415150	Beef chow mein or chop suey, no noodles	Fried rice and lo/chow mein	0.263267	-0.0422641	4
27415170	Kung Pao beef	Stir-fry and soy-based sauce mixtures	-0.0221524	-0.100312	4
27415200	Beef and vegetables (excluding carrots, broccoli, and dark-green leafy (no potatoes)), soy-based sauce (mixture)	Stir-fry and soy-based sauce mixtures	0.208973	-0.0483233	4
27415220	Beef, tofu, and vegetables (excluding carrots, broccoli, and dark-green leafy (no potatoes)), soy-based sauce (mixture)	Stir-fry and soy-based sauce mixtures	0.20222	-0.0531958	4
27416100	Beef and vegetables, Hawaiian style (mixture)	Meat mixed dishes	0.105523	-0.03362	4
27416150	Pepper steak	Meat mixed dishes	0.138732	-0.067903	4
27416200	Beef, ground, with egg and onion (mixture)	Meat mixed dishes	-0.45954	-0.282169	3
27416250	Beef salad	Meat mixed dishes	-0.225641	-0.149918	4
27416300	Beef taco filling: beef, cheese, tomato, taco sauce	Burritos and tacos	0.286367	-0.0322572	4
27416400	Sukiyaki (stir fried beef and vegetables in soy sauce)	Stir-fry and soy-based sauce mixtures	0.146376	-0.0313623	4
27416450	Beef and vegetables (including carrots, broccoli, and/or dark-green leafy (no potatoes)), gravy (mixture)	Meat mixed dishes	0.224669	-0.049995	4
27416500	Beef and vegetables (excluding carrots, broccoli, and dark-green leafy (no potatoes)), gravy (mixture)	Meat mixed dishes	0.286543	-0.0306277	4
27418110	Seasoned shredded soup meat (Ropa vieja, sopa de carne ripiada)	Meat mixed dishes	0.0155676	-0.0925574	4
27418210	Puerto Rican style beef stew with vegetables, excluding potatoes (Carne a la Judia)	Meat mixed dishes	0.18959	-0.0473077	4
27418310	Corned beef with tomato sauce and onion, Puerto Rican style (mixture)	Meat mixed dishes	-0.10388	-0.164491	4
27418410	Beef steak with onions, Puerto Rican style (mixture) (Biftec encebollado)	Meat mixed dishes	-0.125033	-0.164904	4
27420010	Cabbage with ham hocks (mixture)	Meat mixed dishes	0.101328	-0.0731253	4
27420020	Ham or pork salad	Meat mixed dishes	0.104627	-0.0858121	4
27420040	Frankfurters or hot dogs and sauerkraut (mixture)	Meat mixed dishes	0.188054	-0.0547526	4
27420060	Pork and vegetables (including carrots, broccoli, and/or dark-green leafy (no potatoes)), no sauce (mixture)	Meat mixed dishes	0.139792	-0.0758697	4
27420080	Greens with ham or pork (mixture)	Vegetable mixed dishes	-0.0118481	-0.00764505	4
27420100	Pork, tofu, and vegetables (including carrots, broccoli, and/or dark-green leafy (no potatoes)), soy-base sauce (mixture)	Stir-fry and soy-based sauce mixtures	0.193671	-0.0556588	4
27420110	Pork and vegetables, Hawaiian style (mixture)	Stir-fry and soy-based sauce mixtures	0.167177	-0.0565144	4
27420120	Pork and watercress with soy-based sauce (mixture)	Stir-fry and soy-based sauce mixtures	0.133422	-0.0440093	4
27420150	Kung Pao pork	Stir-fry and soy-based sauce mixtures	0.12519	-0.05927	4
27420160	Moo Shu (Mu Shi) Pork, without Chinese pancake	Stir-fry and soy-based sauce mixtures	0.133995	-0.0506761	4
27420170	Pork and onions with soy-based sauce (mixture)	Stir-fry and soy-based sauce mixtures	0.266166	-0.0327709	4
27420200	Pork hash, Hawaiian style-ground pork, vegetables (excluding carrots, broccoli, and dark-green leafy (no potatoes)), soy-based sauce	Meat mixed dishes	0.0961825	-0.0873731	4
27420250	Ham and vegetables (including carrots, broccoli, and/or dark- green leafy (no potatoes)), no sauce (mixture)	Meat mixed dishes	0.175138	-0.0542057	4
27420270	Ham and vegetables (excluding carrots, broccoli, and dark-green leafy (no potatoes)), no sauce (mixture)	Meat mixed dishes	0.189573	-0.0601251	4
27420350	Pork and vegetables (excluding carrots, broccoli, and dark-green leafy (no potatoes)), no sauce (mixture)	Meat mixed dishes	0.171996	-0.0579185	4
27420370	Pork, tofu, and vegetables (excluding carrots, broccoli, and dark-green leafy (no potatoes)), soy-based sauce (mixture)	Stir-fry and soy-based sauce mixtures	0.154701	-0.0651521	4
27420390	Pork chow mein or chop suey, no noodles	Fried rice and lo/chow mein	0.223072	-0.0517651	4
27420400	Pork and vegetables (including carrots, broccoli, and/or dark-green leafy (no potatoes)), tomato-based sauce (mixture)	Meat mixed dishes	0.144235	-0.0688301	4
27420410	Pork and vegetables (excluding carrots, broccoli, and dark- green leafy (no potatoes)), tomato-based sauce (mixture)	Meat mixed dishes	0.150952	-0.0633023	4
27420450	Sausage and vegetables (including carrots, broccoli, and/or dark-green leafy (no potatoes)), tomato-based sauce (mixture)	Meat mixed dishes	0.13949	-0.0556224	4
27420460	Sausage and vegetables (excluding carrots, broccoli, and dark-green leafy (no potatoes)), tomato-based sauce (mixture)	Meat mixed dishes	0.134952	-0.0573068	4
27420470	Sausage and peppers, no sauce (mixture)	Meat mixed dishes	0.249272	-0.0464516	4
27420500	Pork and vegetables (including carrots, broccoli, and/or dark-green leafy), soy-based sauce (mixture)	Stir-fry and soy-based sauce mixtures	0.175805	-0.0576289	4
27420510	Pork and vegetables (excluding carrots, broccoli, and dark- green leafy), soy-based sauce (mixture)	Stir-fry and soy-based sauce mixtures	0.190765	-0.0584827	4
27420520	Pork shish kabob with vegetables, excluding potatoes	Meat mixed dishes	0.150944	-0.0601638	4
27421010	Stuffed christophine, Puerto Rican style (Chayote relleno)	Meat mixed dishes	0.177315	-0.0153676	4
27422010	Pork chop stewed with vegetables, Puerto Rican style (mixture) (Chuletas a la jardinera)	Meat mixed dishes	0.255076	-0.0381195	4
27430400	Lamb or mutton stew with vegetables (including carrots, broccoli, and/or dark-green leafy (no potatoes)), gravy	Meat mixed dishes	0.0524917	-0.100718	4
27430410	Lamb or mutton stew with vegetables (excluding carrots, broccoli, and dark-green leafy (no potatoes)), gravy	Meat mixed dishes	0.135144	-0.0701866	4
27430500	Veal goulash with vegetables (excluding carrots, broccoli, and dark-green leafy (no potatoes)), tomato-base sauce	Meat mixed dishes	0.0919479	-0.0814446	4
27430510	Veal goulash with vegetables (including carrots, broccoli, and/or dark-green leafy (no potatoes)), tomato-base sauce	Meat mixed dishes	0.083778	-0.0903994	4
27430580	Veal with vegetables (including carrots, broccoli, and/or dark-green leafy (no potatoes)), cream or white sauce	Meat mixed dishes	0.27309	-0.0138821	4
27430590	Veal with vegetables (excluding carrots, broccoli, and dark-green leafy (no potatoes)), cream or white sauce	Meat mixed dishes	0.250217	-0.0407496	4
27430610	Lamb shish kabob with vegetables, excluding potatoes	Meat mixed dishes	0.179602	-0.0504687	4
27440110	Chicken or turkey and vegetables (including carrots, broccoli, and/or dark-green leafy (no potatoes)), no sauce (mixture)	Poultry mixed dishes	0.243106	-0.0490369	4
27440120	Chicken or turkey and vegetables (excluding carrots, broccoli, and dark-green leafy (no potatoes)), no sauce (mixture)	Poultry mixed dishes	0.235566	-0.0493902	4
27440130	Chicken or turkey shish kabob with vegetables, excluding potatoes	Poultry mixed dishes	0.174723	-0.053351	4
27440150	Chicken or turkey pate with vegetables, diet	Poultry mixed dishes	-0.554781	-0.0421469	3
27441120	Chicken or turkey creole, without rice	Poultry mixed dishes	0.178412	-0.0425462	4
27442110	Chicken or turkey and vegetables (including carrots, broccoli, and/or dark-green leafy (no potatoes)), gravy (mixture)	Poultry mixed dishes	0.234297	-0.0531251	4
27442120	Chicken or turkey and vegetables (excluding carrots, broccoli, and dark-green leafy (no potatoes)), gravy (mixture)	Poultry mixed dishes	0.260935	-0.0417213	4
27443110	Chicken or turkey a la king with vegetables (including carrots, broccoli, and/or dark-green leafy (no potatoes)), cream, white, or soup-based sauce	Poultry mixed dishes	0.229851	-0.048686	4
27443120	Chicken or turkey a la king with vegetables (excluding carrots, broccoli, and dark-green leafy (no potatoes)), cream, white, or soup-based sauce	Poultry mixed dishes	0.245424	-0.0409893	4
27443150	Chicken or turkey divan	Poultry mixed dishes	0.19558	-0.0261757	4
27445110	Chicken or turkey and vegetables (including carrots, broccoli, and/or dark-green leafy (no potatoes)), soy-based sauce (mixture)	Stir-fry and soy-based sauce mixtures	0.196015	-0.0494497	4
27445120	Chicken or turkey and vegetables (excluding carrots, broccoli, and dark-green leafy (no potatoes)), soy-based sauce (mixture)	Stir-fry and soy-based sauce mixtures	0.190883	-0.0566345	4
27445125	Chicken or turkey and vegetables (including carrots, broccoli, and/or dark-green leafy (no potatoes)), tomato-based sauce (mixture)	Poultry mixed dishes	0.134136	-0.069828	4
27445130	Chicken or turkey and vegetables (excluding carrots, broccoli, and dark-green leafy (no potatoes)), tomato-based sauce (mixture)	Poultry mixed dishes	0.245333	-0.0442515	4
27445150	General Tso (General Gau) chicken	Stir-fry and soy-based sauce mixtures	0.262629	-0.0467708	4
27445180	Moo Goo Gai Pan	Stir-fry and soy-based sauce mixtures	0.333582	-0.0106603	4
27445220	Kung pao chicken	Stir-fry and soy-based sauce mixtures	0.100248	-0.0562842	4
27445250	Almond chicken	Stir-fry and soy-based sauce mixtures	0.108697	-0.0813409	4
27446100	Chicken or turkey chow mein or chop suey, no noodles	Fried rice and lo/chow mein	0.232049	-0.0436795	4
27446200	Chicken or turkey salad	Poultry mixed dishes	0.0138907	-0.0981964	4
27446205	Chicken or turkey salad with nuts and/or fruits	Poultry mixed dishes	0.111451	-0.0622137	4
27446220	Chicken or turkey salad with egg	Poultry mixed dishes	-0.0196318	-0.0868841	4
27446300	Chicken or turkey garden salad (chicken and/or turkey, tomato and/or carrots, other vegetables), no dressing	Poultry mixed dishes	-0.144405	-0.0392954	4
27446310	Chicken or turkey garden salad (chicken and/or turkey, other vegetables excluding tomato and carrots), no dressing	Poultry mixed dishes	-0.103162	-0.0310568	4
27446315	Chicken or turkey garden salad with bacon (chicken and/or turkey, bacon, cheese, lettuce and/or greens, tomato and/or carrots, other vegetables), no dressing	Poultry mixed dishes	0.214344	-0.0138855	4
27446320	Chicken or turkey (breaded, fried) garden salad with bacon (chicken and/or turkey, bacon, cheese, lettuce and/or greens, tomato and/or carrots, other vegetables), no dressing	Poultry mixed dishes	0.314864	-0.0104114	4
27446350	Oriental chicken or turkey garden salad (chicken and/or turkey, lettuce, fruit, nuts), no dressing	Poultry mixed dishes	0.0990154	-0.0361816	4
27446355	Oriental chicken or turkey garden salad with crispy noodles (chicken and/or turkey, lettuce, fruit, nuts, crispy noodles), no dressing	Poultry mixed dishes	0.110056	0.00715172	4
27446360	Chicken or turkey caesar garden salad (chicken and/or turkey, lettuce, tomato, cheese), no dressing	Poultry mixed dishes	0.293844	-0.00636944	4
27446362	Chicken or turkey (breaded, fried) caesar garden salad (chicken and/or turkey, lettuce, tomatoes, cheese), no dressing	Poultry mixed dishes	0.346843	-0.00824183	4
27446400	Chicken or turkey and vegetables (including carrots, broccoli, and/or dark-green leafy (no potatoes)), cheese sauce (mixture)	Poultry mixed dishes	0.260135	-0.0392729	4
27446410	Chicken or turkey and vegetables (excluding carrots, broccoli, and dark-green leafy (no potatoes)), cheese sauce (mixture)	Poultry mixed dishes	0.356758	-0.0154529	4
27448020	Chicken or turkey fricassee, with sauce, no potatoes, Puerto Rican style (potatoes reported separately)	Poultry mixed dishes	0.203823	-0.0520384	4
27448030	Chicken or turkey fricassee, no sauce, no potatoes, Puerto Rican style (sauce and potatoes reported separately)	Poultry mixed dishes	-0.423754	-0.222992	3
27450010	Crab salad	Seafood mixed dishes	-0.130565	-0.0951606	4
27450020	Lobster salad	Seafood mixed dishes	0.0537897	-0.0654909	4
27450030	Salmon salad	Seafood mixed dishes	-0.116436	-0.0419557	4
27450040	Shrimp chow mein or chop suey, no noodles	Fried rice and lo/chow mein	-0.0746706	-0.057031	4
27450060	Tuna salad	Seafood mixed dishes	0.0189094	-0.0775871	4
27450070	Shrimp salad	Seafood mixed dishes	-0.120894	-0.1004	4
27450080	Seafood salad	Seafood mixed dishes	-0.114915	-0.0973344	4
27450090	Tuna salad with cheese	Seafood mixed dishes	0.146059	-0.0501864	4
27450100	Tuna salad with egg	Seafood mixed dishes	-0.0186458	-0.0724104	4
27450110	Shrimp garden salad (shrimp, lettuce, eggs, tomato and/or carrots, other vegetables), no dressing	Seafood mixed dishes	-0.142287	-0.00241805	4
27450120	Shrimp garden salad (shrimp, lettuce, eggs, vegetables excluding tomato and carrots), no dressing	Seafood mixed dishes	-0.186989	0.00399295	4
27450130	Crab salad made with imitation crab	Seafood mixed dishes	0.218084	-0.0509703	4
27450150	Fish, tofu, and vegetables, tempura, Hawaiian style (mixture)	Seafood mixed dishes	0.21914	-0.0327906	4
27450180	Seafood garden salad with seafood, lettuce, vegetables excluding tomato and carrots, no dressing	Seafood mixed dishes	-0.521262	0.0948372	3
27450190	Seafood garden salad with seafood, lettuce, tomato and/or carrots, other vegetables, no dressing	Seafood mixed dishes	-0.495623	0.0730088	3
27450200	Seafood garden salad with seafood, lettuce, eggs, vegetables excluding tomato and carrots, no dressing	Seafood mixed dishes	-0.141477	0.0210095	4
27450210	Seafood garden salad with seafood, lettuce, eggs, tomato and/or carrots, other vegetables, no dressing	Seafood mixed dishes	-0.139871	-0.0222553	4
27450250	Oysters Rockefeller	Seafood mixed dishes	0.233836	-0.0155699	4
27450310	Lomi salmon	Seafood mixed dishes	-0.173574	0.0531121	4
27450400	Shrimp and vegetables (including carrots, broccoli, and/or dark-green leafy (no potatoes)), no sauce (mixture)	Seafood mixed dishes	0.176173	-0.0343043	4
27450405	Shrimp and vegetables (excluding carrots, broccoli, and dark-green leafy (no potatoes)), no sauce (mixture)	Seafood mixed dishes	0.106553	-0.0533235	4
27450410	Shrimp and vegetables (including carrots, broccoli, and/or dark-green leafy (no potatoes)), soy-based sauce (mixture)	Stir-fry and soy-based sauce mixtures	0.0568151	-0.0469658	4
27450420	Shrimp and vegetables (excluding carrots, broccoli, and dark-green leafy (no potatoes)), soy-based sauce (mixture)	Stir-fry and soy-based sauce mixtures	0.0858408	-0.0437515	4
27450430	Shrimp shish kabob with vegetables, excluding potatoes	Seafood mixed dishes	0.0463286	-0.0441931	4
27450450	Shrimp creole, no rice	Seafood mixed dishes	0.12148	-0.0550611	4
27450470	Kung Pao shrimp	Stir-fry and soy-based sauce mixtures	-0.0145743	-0.0889618	4
27450510	Tuna casserole with vegetables and (mushroom) soup, no noodles	Seafood mixed dishes	0.307157	-0.0251221	4
27450600	Shellfish mixture and vegetables (including carrots, broccoli, and/or dark-green leafy (no potatoes)), soy-based sauce	Stir-fry and soy-based sauce mixtures	0.0839668	-0.0453692	4
27450610	Shellfish mixture and vegetables (excluding carrots, broccoli, and dark-green leafy (no potatoes)), soy-based sauce	Stir-fry and soy-based sauce mixtures	0.101727	-0.0471399	4
27450650	Shellfish mixture and vegetables (including carrots, broccoli, and/or dark-green leafy (no potatoes)), (mushroom) soup (mixture)	Seafood mixed dishes	0.247994	-0.0347358	4
27450660	Shellfish mixture and vegetables (excluding carrots, broccoli, and dark-green leafy (no potatoes)), (mushroom) soup (mixture)	Seafood mixed dishes	0.23887	-0.0275276	4
27450700	Fish and vegetables (including carrots, broccoli, and/or dark-green leafy (no potatoes)), tomato-based sauce (mixture)	Seafood mixed dishes	-0.0269714	-0.0329887	4
27450710	Fish and vegetables (excluding carrots, broccoli, and dark- green leafy (no potatoes)), tomato-based sauce (mixture)	Seafood mixed dishes	-0.0182887	-0.0192003	4
27450740	Fish and vegetables (including carrots, broccoli, and/or dark-green leafy (no potatoes)), soy-based sauce (mixture)	Stir-fry and soy-based sauce mixtures	0.101049	-0.0426201	4
[truncated: 5,260 more rows]

## Sheet: Figure 2c
Food_code	Main_food_description	catname	FPro
[truncated: 7,254 more rows]

[truncated: 38 more sheets: Figure 2d, Figure 3a, Figure 3b, Figure 3c, Figure 3e, Figure 3f, Supplementary Figure 1, Supplementary Figure 2a, Supplementary Figure 2b, Supplementary Figure 2c, Supplementary Figure 3, Supplementary Figure 4, Supplementary Table 6, Supplementary Figure 5, Supplementary Figure 6a, Supplementary Figure 6b, Supplementary Figure 7, Supplementary Figure 8, Supplemetary Figure 9, Supplementary Figure 10a …]
